# Supplementary material for: STAT1 is essential for HSC function and maintains MHCIIhi stem cells that resist myeloablation and neoplastic expansion
Source: Blood. 2022 Jul 16;140(14):1592–606. doi: 10.1182/blood.2021014009 (PMC7614316; doi:10.1182/blood.2021014009)
Supplement: Supplemental File 2 [file BLOOD_BLD-2021-014009-mmc2.xlsx]

## Sheet: down in STAT1KO
DOWN in STAT1KO ESLAM HSCs	gene_name	baseMean	log2FoldChange	lfcSE	stat	pvalue	padj
ENSMUSG00000060550	H2-Q7	25.7316	-4.70123	0.184279	-25.5114	1.47254e-143	2.07334e-139
ENSMUSG00000060802	B2m	169.49	-1.3642	0.0654302	-20.8496	1.53588e-96	1.08126e-92
ENSMUSG00000073409	H2-Q6	41.1077	-4.28882	0.22007	-19.4884	1.37706e-84	6.46301e-81
ENSMUSG00000055413	H2-Q5	10.4583	-2.55817	0.147002	-17.4022	7.93327e-68	2.79251e-64
ENSMUSG00000061232	H2-K1	359.235	-1.36475	0.0802598	-17.0041	7.65596e-65	2.15592e-61
ENSMUSG00000073411	H2-D1	319.996	-1.21695	0.078481	-15.5063	3.14554e-54	7.38154e-51
ENSMUSG00000078922	Tgtp1	4.02616	-3.17231	0.233292	-13.5981	4.11241e-42	8.27181e-39
ENSMUSG00000066861	Oas1g	3.36707	-4.37835	0.325519	-13.4504	3.06404e-41	5.39271e-38
ENSMUSG00000054072	Iigp1	7.22299	-5.61402	0.435663	-12.8862	5.38546e-38	8.42525e-35
ENSMUSG00000073555	Gm4951	7.8297	-5.25735	0.410984	-12.7921	1.81442e-37	2.55471e-34
ENSMUSG00000035929	H2-Q4	18.2008	-2.00088	0.166584	-12.0112	3.1018e-33	3.9703e-30
ENSMUSG00000073421	H2-Ab1	14.7183	-4.31721	0.361561	-11.9405	7.27948e-33	8.54125e-30
ENSMUSG00000032690	Oas2	3.23784	-3.82104	0.330454	-11.563	6.34427e-31	6.87134e-28
ENSMUSG00000067212	H2-T23	86.5435	-1.13558	0.098752	-11.4993	1.33029e-30	1.33789e-27
ENSMUSG00000025498	Irf7	7.94039	-3.93121	0.342065	-11.4926	1.43784e-30	1.34965e-27
ENSMUSG00000074151	Nlrc5	21.3381	-2.55065	0.227648	-11.2044	3.88162e-29	3.41582e-26
ENSMUSG00000024610	Cd74	36.6552	-5.28309	0.47415	-11.1422	7.81284e-29	6.47087e-26
ENSMUSG00000032661	Oas3	4.70644	-3.3064	0.305288	-10.8304	2.46956e-27	1.93175e-24
ENSMUSG00000090942	F830016B08Rik	4.38699	-4.0819	0.377906	-10.8014	3.39127e-27	2.51311e-24
ENSMUSG00000026104	Stat1	8.80024	-3.10798	0.291485	-10.6626	1.52349e-26	1.07254e-23
ENSMUSG00000028037	Ifi44	11.3995	-3.97195	0.376013	-10.5634	4.40631e-26	2.95433e-23
ENSMUSG00000082292	Gm12250	3.59179	-5.05131	0.480759	-10.5069	8.02474e-26	5.13583e-23
ENSMUSG00000078921	Tgtp2	9.14206	-2.24967	0.217486	-10.344	4.45653e-25	2.72817e-22
ENSMUSG00000079363	Gbp4	17.7353	-3.04825	0.302418	-10.0796	6.80059e-24	3.98968e-21
ENSMUSG00000078606	Gm4070	1.41413	-2.33551	0.234145	-9.97461	1.96882e-23	1.10884e-20
ENSMUSG00000048852	Gm12185	2.81193	-4.14372	0.419046	-9.88847	4.67111e-23	2.52959e-20
ENSMUSG00000033355	Rtp4	11.6043	-4.30916	0.449494	-9.58668	9.09656e-22	4.74369e-19
ENSMUSG00000025492	Ifitm3	70.651	-0.746421	0.0809154	-9.22471	2.84316e-20	1.4297e-17
ENSMUSG00000027514	Zbp1	3.30184	-4.62606	0.517246	-8.94363	3.76586e-19	1.82839e-16
ENSMUSG00000097194	9330175E14Rik	1.7614	-3.51184	0.396355	-8.86033	7.97787e-19	3.74428e-16
ENSMUSG00000036594	H2-Aa	12.3264	-4.90041	0.553804	-8.84864	8.85906e-19	4.02373e-16
ENSMUSG00000020715	Ern1	82.0655	-1.2034	0.137037	-8.78154	1.61247e-18	7.09486e-16
ENSMUSG00000104713	Gbp6	5.32878	-2.68605	0.31966	-8.40284	4.35805e-17	1.85944e-14
ENSMUSG00000016995	Matn4	7.67832	-2.22946	0.277429	-8.03615	9.27024e-16	3.83897e-13
ENSMUSG00000024338	Psmb8	35.7069	-1.0415	0.130115	-8.00444	1.20007e-15	4.82772e-13
ENSMUSG00000105096	Gbp10	1.20206	-3.00831	0.376205	-7.99647	1.28042e-15	5.00785e-13
ENSMUSG00000037321	Tap1	27.3193	-1.74582	0.218872	-7.97646	1.50595e-15	5.73074e-13
ENSMUSG00000032596	Uba7	121.991	-0.895047	0.115281	-7.76403	8.22751e-15	3.04851e-12
ENSMUSG00000060586	H2-Eb1	5.84187	-4.35724	0.565062	-7.71109	1.24752e-14	4.50387e-12
ENSMUSG00000064215	Ifi27	9.64706	-3.79233	0.493662	-7.68203	1.5659e-14	5.51199e-12
ENSMUSG00000036492	Rnf39	2.07842	-1.8688	0.247209	-7.5596	4.0432e-14	1.38849e-11
ENSMUSG00000073902	Gm1966	9.88847	-2.45876	0.326372	-7.53363	4.93496e-14	1.65439e-11
ENSMUSG00000056116	H2-T22	15.6568	-1.54416	0.205931	-7.49846	6.45737e-14	2.11441e-11
ENSMUSG00000096727	Psmb9	26.155	-1.2552	0.172888	-7.26016	3.86637e-13	1.23724e-10
ENSMUSG00000075602	Ly6a	21.1041	-2.10159	0.291168	-7.21782	5.2829e-13	1.65296e-10
ENSMUSG00000052776	Oas1a	6.51864	-2.23479	0.312604	-7.14895	8.74466e-13	2.67663e-10
ENSMUSG00000024014	Pim1	14.5226	-1.00427	0.142511	-7.04693	1.82913e-12	5.47959e-10
ENSMUSG00000017007	Rbpjl	1.69514	-2.23683	0.326783	-6.84501	7.64719e-12	2.24317e-09
ENSMUSG00000053007	Creb5	9.01886	-1.91521	0.282793	-6.77249	1.26582e-11	3.63731e-09
ENSMUSG00000078612	1700024P16Rik	5.12399	-4.64153	0.686011	-6.76598	1.32411e-11	3.72868e-09
ENSMUSG00000022587	Ly6e	121.308	-0.655469	0.098305	-6.66771	2.59827e-11	7.17326e-09
ENSMUSG00000029298	Gbp9	12.5762	-2.10556	0.320718	-6.56516	5.19787e-11	1.38087e-08
ENSMUSG00000026864	Hspa5	58.9617	-1.09409	0.168774	-6.48259	9.01611e-11	2.35087e-08
ENSMUSG00000056025	Clca3a1	5.94181	-3.15891	0.490784	-6.43645	1.22302e-10	3.13092e-08
ENSMUSG00000026222	Sp100	23.6062	-1.25344	0.195751	-6.40322	1.52136e-10	3.82513e-08
ENSMUSG00000092021	Gbp11	2.92411	-3.61321	0.577678	-6.25472	3.98227e-10	9.8369e-08
ENSMUSG00000001053	N4bp3	4.89316	-2.13748	0.366215	-5.83668	5.32516e-09	1.27082e-06
ENSMUSG00000067889	Sptbn2	2.9746	-1.19553	0.20752	-5.76103	8.36035e-09	1.9619e-06
ENSMUSG00000027253	Lrp4	4.23559	-1.39569	0.244719	-5.70323	1.17561e-08	2.71354e-06
ENSMUSG00000032548	Slco2a1	2.70384	-1.3656	0.2397	-5.69711	1.21853e-08	2.76723e-06
ENSMUSG00000066363	Serpina3f	2.98023	-3.01948	0.53115	-5.6848	1.30967e-08	2.92701e-06
ENSMUSG00000073405	C920025E04Rik	4.60087	-0.809577	0.143863	-5.62741	1.82939e-08	4.02465e-06
ENSMUSG00000021250	Fos	16.4064	-2.19868	0.392762	-5.59798	2.1686e-08	4.69751e-06
ENSMUSG00000041827	Oasl1	1.95416	-1.74051	0.311446	-5.58846	2.29087e-08	4.88718e-06
ENSMUSG00000106734	RP24-328P2.5	7.46089	-1.35266	0.245375	-5.51264	3.53489e-08	7.42855e-06
ENSMUSG00000040483	Xaf1	5.88177	-1.78335	0.324146	-5.50168	3.7619e-08	7.76013e-06
ENSMUSG00000078954	Arhgap8	2.42686	-1.75029	0.318248	-5.49977	3.8029e-08	7.76013e-06
ENSMUSG00000020638	Cmpk2	7.43902	-1.59935	0.291969	-5.47781	4.3062e-08	8.66162e-06
ENSMUSG00000038305	Spats2l	2.17399	-1.1922	0.218594	-5.45395	4.92621e-08	9.76915e-06
ENSMUSG00000040435	Ppp1r15a	27.6514	-1.59522	0.295216	-5.40358	6.53242e-08	1.27745e-05
ENSMUSG00000037649	H2-DMa	16.9071	-1.59315	0.295069	-5.39924	6.69241e-08	1.29081e-05
ENSMUSG00000070327	Rnf213	69.6574	-0.808041	0.150163	-5.38108	7.40416e-08	1.40879e-05
ENSMUSG00000053541	Gm4759	45.2887	-1.13488	0.211728	-5.3601	8.31767e-08	1.5615e-05
ENSMUSG00000020048	Hsp90b1	40.9749	-0.889236	0.166392	-5.34424	9.07993e-08	1.68218e-05
ENSMUSG00000023341	Mx2	2.40672	-1.77759	0.334117	-5.32027	1.03612e-07	1.89461e-05
ENSMUSG00000060487	Samd5	1.06593	-2.10641	0.399727	-5.26962	1.36707e-07	2.46774e-05
ENSMUSG00000100876	2810454H06Rik	1.68922	-1.34845	0.256331	-5.26058	1.436e-07	2.55935e-05
ENSMUSG00000044786	Zfp36	13.1177	-1.48035	0.282333	-5.24328	1.5775e-07	2.77639e-05
ENSMUSG00000002325	Irf9	16.9613	-1.31447	0.25314	-5.19266	2.07314e-07	3.60368e-05
ENSMUSG00000030107	Usp18	3.45778	-2.01555	0.389505	-5.17466	2.2833e-07	3.9206e-05
ENSMUSG00000005474	Myl10	26.0021	-1.12073	0.21832	-5.1334	2.84553e-07	4.76966e-05
ENSMUSG00000006464	Bbs1	2.67061	-1.43823	0.280623	-5.12513	2.97331e-07	4.9252e-05
ENSMUSG00000086513	9130208D14Rik	1.11629	-1.5031	0.29393	-5.1138	3.15743e-07	5.16938e-05
ENSMUSG00000086058	Unc45bos	0.943462	-2.14609	0.422998	-5.07353	3.90502e-07	6.24803e-05
ENSMUSG00000016559	H3f3b	92.3284	-0.461992	0.0912498	-5.06294	4.12843e-07	6.53127e-05
ENSMUSG00000007207	Stx1a	1.70112	-1.58289	0.314321	-5.0359	4.75613e-07	7.4407e-05
ENSMUSG00000053318	Slamf8	1.11137	-1.66509	0.334688	-4.97505	6.52313e-07	9.98323e-05
ENSMUSG00000042978	Sbk1	1.49343	-1.77911	0.359638	-4.94695	7.53869e-07	0.000114134
ENSMUSG00000029705	Cux1	131.385	-0.587247	0.119082	-4.93146	8.16161e-07	0.000120964
ENSMUSG00000071716	Apol7e	0.996907	-2.73038	0.559839	-4.87708	1.07669e-06	0.000157196
ENSMUSG00000001555	Fkbp10	4.07013	-1.88611	0.38821	-4.85848	1.18288e-06	0.000169486
ENSMUSG00000031647	Mfap3l	1.13116	-1.705	0.351039	-4.85701	1.1917e-06	0.000169486
ENSMUSG00000024339	Tap2	21.4883	-1.00003	0.206685	-4.83841	1.30882e-06	0.000184282
ENSMUSG00000069874	Irgm2	9.28885	-1.72727	0.357384	-4.83309	1.34433e-06	0.000187408
ENSMUSG00000034459	Ifit1	5.12152	-4.26872	0.888709	-4.80328	1.56087e-06	0.000215461
ENSMUSG00000043664	Tmem221	1.49391	-1.19712	0.250292	-4.78291	1.72774e-06	0.000233909
ENSMUSG00000052684	Jun	113.811	-0.787766	0.165337	-4.76462	1.89214e-06	0.000253727
ENSMUSG00000017830	Dhx58	8.7702	-1.50028	0.316239	-4.74413	2.09406e-06	0.000275554
ENSMUSG00000037921	Ddx60	11.3062	-1.14616	0.242507	-4.72628	2.28674e-06	0.000295388
ENSMUSG00000027078	Ube2l6	20.2689	-1.11985	0.236914	-4.72682	2.2806e-06	0.000295388
ENSMUSG00000090272	Mndal	15.1089	-0.844726	0.179074	-4.71718	2.39136e-06	0.000306094
ENSMUSG00000024330	Col11a2	2.71287	-0.978535	0.208887	-4.68453	2.80607e-06	0.000352763
ENSMUSG00000086841	2410006H16Rik	20.5212	-0.531723	0.113495	-4.68497	2.79996e-06	0.000352763
ENSMUSG00000047793	Sned1	4.61496	-0.81372	0.175316	-4.64146	3.45959e-06	0.000427289
ENSMUSG00000071076	Jund	14.2087	-0.626026	0.134863	-4.64193	3.45172e-06	0.000427289
ENSMUSG00000029561	Oasl2	22.1585	-1.30525	0.282662	-4.61769	3.8803e-06	0.000470988
ENSMUSG00000022220	Adcy4	1.75765	-1.12412	0.243689	-4.61293	3.97039e-06	0.000477804
ENSMUSG00000067235	H2-Q10	1.52607	-0.761337	0.165649	-4.5961	4.3048e-06	0.000513657
ENSMUSG00000018845	Unc45b	6.78561	-1.33765	0.293086	-4.56402	5.01836e-06	0.000588821
ENSMUSG00000005640	Insrr	9.18227	-0.938241	0.206306	-4.54782	5.42037e-06	0.000630734
ENSMUSG00000063286	Gm8995	61.2999	-0.828461	0.182858	-4.53062	5.88103e-06	0.000678728
ENSMUSG00000067203	H2-K2	4.1465	-1.58822	0.35132	-4.52073	6.16276e-06	0.000705461
ENSMUSG00000021824	Ap3m1	4.64241	-1.4409	0.320729	-4.49259	7.03617e-06	0.000792554
ENSMUSG00000005514	Por	71.5009	-0.659492	0.146746	-4.49411	6.98612e-06	0.000792554
ENSMUSG00000004558	Ndrg2	10.0698	-1.3033	0.291068	-4.47764	7.5472e-06	0.00084337
ENSMUSG00000041378	Cldn5	8.75462	-1.80739	0.404316	-4.47024	7.81303e-06	0.000859433
ENSMUSG00000035356	Nfkbiz	7.73174	-1.09483	0.244866	-4.47113	7.78061e-06	0.000859433
ENSMUSG00000018899	Irf1	25.308	-1.05124	0.235597	-4.46203	8.11873e-06	0.000886137
ENSMUSG00000020875	Hoxb9	3.31977	-0.792827	0.178121	-4.45105	8.54511e-06	0.000925501
ENSMUSG00000032470	Mras	6.09576	-0.78577	0.177793	-4.41959	9.88904e-06	0.0010469
ENSMUSG00000051627	Hist1h1e	14.5561	-0.754992	0.170803	-4.42026	9.85838e-06	0.0010469
ENSMUSG00000032097	Ddx6	47.3455	-0.557274	0.126089	-4.41967	9.88506e-06	0.0010469
ENSMUSG00000052837	Junb	16.7284	-1.20953	0.274041	-4.41369	1.01621e-05	0.00106778
ENSMUSG00000078853	Igtp	13.8655	-1.34375	0.305544	-4.39789	1.09306e-05	0.00114002
ENSMUSG00000018474	Chd3	12.1334	-0.938379	0.2149	-4.36659	1.262e-05	0.00129264
ENSMUSG00000023959	Clic5	2.26105	-1.75307	0.40264	-4.35393	1.3372e-05	0.00134813
ENSMUSG00000041801	Phlda3	3.69043	-0.87189	0.200278	-4.35339	1.34047e-05	0.00134813
ENSMUSG00000052496	Pkdrej	1.53781	-1.15348	0.265699	-4.3413	1.41644e-05	0.00141443
ENSMUSG00000054404	Slfn5	5.11074	-1.42769	0.329206	-4.33678	1.44584e-05	0.00143362
ENSMUSG00000041936	Agrn	6.13452	-1.06917	0.247039	-4.32794	1.50513e-05	0.00148198
ENSMUSG00000092274	Neat1	114.029	-0.531397	0.12339	-4.30664	1.65756e-05	0.00162073
ENSMUSG00000073733	Rsg1	0.984276	-1.75911	0.411504	-4.27482	1.9129e-05	0.00183222
ENSMUSG00000001227	Sema6b	2.68346	-0.719716	0.168894	-4.26136	2.03184e-05	0.00192002
ENSMUSG00000029096	Htra3	9.60261	-1.13172	0.266717	-4.24313	2.20424e-05	0.00206905
ENSMUSG00000023118	Sympk	22.0134	-0.659041	0.155857	-4.22849	2.35266e-05	0.00219373
ENSMUSG00000044317	Gpr4	3.41292	-1.46853	0.348173	-4.2178	2.46694e-05	0.00228517
ENSMUSG00000034917	Tjp3	3.09876	-1.08427	0.257291	-4.21418	2.50684e-05	0.00230695
ENSMUSG00000003545	Fosb	14.6116	-1.01501	0.241608	-4.20105	2.65679e-05	0.00242647
ENSMUSG00000029381	Shroom3	7.80487	-0.704898	0.16784	-4.19983	2.67119e-05	0.00242647
ENSMUSG00000021065	Fut8	79.6322	-0.601462	0.143334	-4.19623	2.71396e-05	0.00244952
ENSMUSG00000068606	Gm4841	3.30222	-2.63454	0.628764	-4.19003	2.78912e-05	0.00250132
ENSMUSG00000001435	Col18a1	3.26495	-0.905643	0.21631	-4.18678	2.82937e-05	0.00252136
ENSMUSG00000079491	H2-T10	3.72132	-1.10431	0.264525	-4.17467	2.9842e-05	0.0026261
ENSMUSG00000034949	Zfr2	5.6197	-1.01019	0.242382	-4.16777	3.07601e-05	0.00269007
ENSMUSG00000102415	A430110C17Rik	6.81308	-1.23625	0.296889	-4.16402	3.12687e-05	0.00271272
ENSMUSG00000034872	Gipc3	2.84232	-0.757404	0.181935	-4.16304	3.14043e-05	0.00271272
ENSMUSG00000078490	Cfap74	1.99007	-1.0782	0.259181	-4.16001	3.18233e-05	0.00271559
ENSMUSG00000045795	Whamm	7.54412	-0.917823	0.220622	-4.16016	3.18029e-05	0.00271559
ENSMUSG00000041351	Rap1gap	6.12064	-0.791782	0.191781	-4.12856	3.65037e-05	0.00309622
ENSMUSG00000039474	Wfs1	3.97137	-0.652017	0.158256	-4.12001	3.78862e-05	0.00319424
ENSMUSG00000037594	BC022687	0.745857	-1.23703	0.301144	-4.10777	3.995e-05	0.00334819
ENSMUSG00000026546	Cfap45	1.22588	-1.45485	0.35453	-4.1036	4.06763e-05	0.00336895
ENSMUSG00000022824	Muc13	27.9347	-1.05998	0.258295	-4.10376	4.06491e-05	0.00336895
ENSMUSG00000093930	Hmgcs1	13.5509	-1.4766	0.360482	-4.09618	4.20032e-05	0.00345851
ENSMUSG00000036181	Hist1h1c	14.0692	-0.971838	0.238393	-4.07661	4.56962e-05	0.00374071
ENSMUSG00000052727	Map1b	5.01207	-0.800859	0.196558	-4.07442	4.61296e-05	0.00375436
ENSMUSG00000036606	Plxnb2	23.0596	-0.9386	0.230635	-4.06963	4.70884e-05	0.00379126
ENSMUSG00000025959	Klf7	3.40021	-1.66873	0.410457	-4.06554	4.79212e-05	0.0038337
ENSMUSG00000061578	Ksr2	5.39591	-1.06062	0.261312	-4.05883	4.93201e-05	0.00392332
ENSMUSG00000097572	Gm26797	0.980463	-1.40209	0.347824	-4.03104	5.55299e-05	0.00436794
ENSMUSG00000031604	Msmo1	15.2977	-1.44776	0.359565	-4.02644	5.66283e-05	0.00442959
ENSMUSG00000074121	Ntf5	1.45275	-1.56447	0.38871	-4.02477	5.70303e-05	0.00443639
ENSMUSG00000009378	Slc16a12	14.2782	-1.08761	0.272266	-3.99466	6.47874e-05	0.00497668
ENSMUSG00000030739	Myh14	4.40271	-0.562828	0.140927	-3.99375	6.50361e-05	0.00497668
ENSMUSG00000020641	Rsad2	7.35814	-1.77636	0.447215	-3.97206	7.12549e-05	0.00528036
ENSMUSG00000027204	Fbn1	1.49313	-0.982166	0.247937	-3.96135	7.45277e-05	0.00549398
ENSMUSG00000031155	Pim2	9.796	-1.52301	0.385427	-3.95149	7.7667e-05	0.00565542
ENSMUSG00000038022	Fam188b	5.99554	-1.33325	0.337576	-3.94947	7.83243e-05	0.00565542
ENSMUSG00000036026	Tmem63b	8.47539	-0.782756	0.198949	-3.93446	8.33839e-05	0.00599003
ENSMUSG00000023067	Cdkn1a	1.30242	-1.84738	0.472807	-3.90727	9.33443e-05	0.00667151
ENSMUSG00000020432	Tcn2	11.0968	-1.27789	0.327337	-3.90389	9.46596e-05	0.00673135
ENSMUSG00000021123	Rdh12	3.72326	-1.91464	0.490788	-3.90116	9.57324e-05	0.00677343
ENSMUSG00000042607	Asb4	0.986946	-1.52006	0.390323	-3.89437	9.84549e-05	0.00693123
ENSMUSG00000087177	E130307A14Rik	5.87033	-1.12944	0.290347	-3.88996	0.000100263	0.00696556
ENSMUSG00000053333	Dis3l2	14.8143	-0.765971	0.196898	-3.89019	0.000100168	0.00696556
ENSMUSG00000057729	Prtn3	33.7095	-0.706856	0.181732	-3.88956	0.000100427	0.00696556
ENSMUSG00000085355	3010003L21Rik	2.40231	-1.09492	0.282166	-3.8804	0.000104286	0.00719781
ENSMUSG00000031548	Sfrp1	4.99965	-1.16426	0.300833	-3.87013	0.000108779	0.00743502
ENSMUSG00000032238	Rora	15.3808	-0.859143	0.222482	-3.86163	0.000112633	0.00766119
ENSMUSG00000097749	Gm16938	0.991385	-1.88019	0.487619	-3.85586	0.000115323	0.00776911
ENSMUSG00000055148	Klf2	4.57465	-1.09472	0.283854	-3.85662	0.000114965	0.00776911
ENSMUSG00000022456	2003-09-01	2.03041	-0.772324	0.200392	-3.85407	0.000116169	0.00778884
ENSMUSG00000022146	Osmr	1.23298	-2.85143	0.740363	-3.8514	0.000117445	0.00783707
ENSMUSG00000020189	Osbpl8	24.2513	-0.68932	0.179204	-3.84657	0.000119785	0.00795551
ENSMUSG00000031803	B3gnt3	2.39345	-1.2224	0.318407	-3.83912	0.000123478	0.00816227
ENSMUSG00000061859	Inadl	18.1055	-0.863913	0.225398	-3.83284	0.000126675	0.00829572
ENSMUSG00000024948	Map4k2	51.6611	-0.504299	0.131535	-3.83396	0.000126099	0.00829572
ENSMUSG00000020609	Apob	1.41424	-0.816574	0.214015	-3.81551	0.000135902	0.00885883
ENSMUSG00000017929	B4galt5	5.42182	-0.879981	0.230749	-3.81359	0.000136961	0.00886063
ENSMUSG00000027878	Notch2	85.2354	-0.508198	0.133274	-3.81318	0.000137189	0.00886063
ENSMUSG00000073403	Gm10499	2.54916	-0.888117	0.23317	-3.80888	0.000139598	0.00897509
ENSMUSG00000020546	Stxbp4	21.2962	-1.09842	0.289753	-3.79088	0.000150115	0.00956683
ENSMUSG00000026024	Als2	9.22467	-0.842315	0.2222	-3.7908	0.000150161	0.00956683
ENSMUSG00000037999	Arap2	2.28918	-1.83476	0.484342	-3.78815	0.000151771	0.00961652
ENSMUSG00000019467	Arhgef25	5.52093	-0.934879	0.24692	-3.78617	0.00015299	0.00961652
ENSMUSG00000024234	Mtpap	12.9611	-0.672238	0.177509	-3.78706	0.00015244	0.00961652
ENSMUSG00000039661	Dusp26	1.23194	-1.41268	0.37383	-3.77893	0.000157506	0.00985635
ENSMUSG00000054364	Rhob	22.4302	-0.698745	0.184982	-3.77738	0.000158489	0.00987401
ENSMUSG00000009772	Nuak2	5.85885	-1.24218	0.32906	-3.77493	0.000160055	0.00992766
ENSMUSG00000021182	Ccdc88c	3.89203	-0.853357	0.227576	-3.74976	0.000177003	0.0108899
ENSMUSG00000040447	Spns2	70.1746	-0.537557	0.143364	-3.7496	0.000177115	0.0108899
ENSMUSG00000018930	Ccl4	3.27052	-1.13358	0.303268	-3.73789	0.000185572	0.011311
ENSMUSG00000040033	Stat2	12.7381	-1.11329	0.297981	-3.73612	0.000186884	0.0113419
ENSMUSG00000089999	Gm6485	2.01833	-0.544327	0.146147	-3.72452	0.000195684	0.011825
ENSMUSG00000063605	Ccdc102a	3.54945	-0.794249	0.213486	-3.72037	0.000198929	0.0119697
ENSMUSG00000038010	Ccdc138	2.0027	-1.72239	0.463243	-3.71812	0.000200714	0.0120258
ENSMUSG00000030659	Nucb2	1.2402	-1.64382	0.442421	-3.7155	0.000202805	0.0120996
ENSMUSG00000038648	Creb3l2	15.3225	-0.796295	0.214676	-3.70929	0.00020784	0.0123476
ENSMUSG00000038963	Slco4a1	19.2138	-0.946076	0.255174	-3.70758	0.000209251	0.0123792
ENSMUSG00000034422	Parp14	17.5303	-0.917316	0.247653	-3.70404	0.000212193	0.0125007
ENSMUSG00000022906	Parp9	13.7394	-1.20458	0.325599	-3.69957	0.000215962	0.0126698
ENSMUSG00000046879	Irgm1	28.245	-0.830153	0.224569	-3.69665	0.000218462	0.0127633
ENSMUSG00000019944	Rhobtb1	8.17469	-0.849955	0.230041	-3.69479	0.000220066	0.0128039
ENSMUSG00000105195	RP24-503L4.2	3.40222	-0.51599	0.139772	-3.69165	0.000222806	0.0129099
ENSMUSG00000023832	Acat2	6.09942	-1.04281	0.28258	-3.69031	0.000223979	0.0129247
ENSMUSG00000024302	Dtna	1.36413	-0.951882	0.258174	-3.68698	0.000226933	0.0129361
ENSMUSG00000021313	Ryr2	5.77655	-0.818804	0.222058	-3.68734	0.000226612	0.0129361
ENSMUSG00000027951	Adar	18.5718	-0.753362	0.204229	-3.6888	0.000225313	0.0129361
ENSMUSG00000032726	Bmp8a	1.03259	-1.06648	0.289737	-3.68087	0.000232438	0.0131435
ENSMUSG00000030921	Trim30a	17.9738	-0.852994	0.231676	-3.68184	0.000231554	0.0131435
ENSMUSG00000040003	Magi2	7.31298	-0.839326	0.228599	-3.67161	0.000241031	0.0135208
ENSMUSG00000040253	Gbp7	27.2669	-0.809051	0.220342	-3.6718	0.000240851	0.0135208
ENSMUSG00000041115	Iqsec2	5.20464	-0.846231	0.230697	-3.66814	0.000244319	0.0136508
ENSMUSG00000041842	Fhdc1	2.76882	-1.81867	0.496701	-3.66149	0.000250755	0.0139001
ENSMUSG00000046718	Bst2	9.01971	-0.828217	0.226189	-3.66161	0.000250632	0.0139001
ENSMUSG00000038352	Arl5c	0.815511	-1.12811	0.30933	-3.64694	0.000265384	0.0146534
ENSMUSG00000097640	Gm20033	1.22542	-1.0959	0.301729	-3.63205	0.000281175	0.0154646
ENSMUSG00000035273	Hpse	1.41427	-1.07112	0.295288	-3.62737	0.000286326	0.0156259
ENSMUSG00000002985	Apoe	219.72	-0.469649	0.129443	-3.62822	0.000285381	0.0156259
ENSMUSG00000029436	Mmp17	2.34125	-1.25497	0.346175	-3.62524	0.000288689	0.015694
ENSMUSG00000024897	Apba1	6.60191	-0.50525	0.14007	-3.60714	0.000309591	0.0166376
ENSMUSG00000079499	6530402F18Rik	1.82194	-1.19432	0.331418	-3.60367	0.000313751	0.016797
ENSMUSG00000053334	Ficd	1.44528	-1.79188	0.498342	-3.5957	0.000323524	0.0169839
ENSMUSG00000039081	Zfp503	1.66248	-0.667906	0.1857	-3.59668	0.000322299	0.0169839
ENSMUSG00000022216	Psme1	38.6004	-0.433187	0.1205	-3.59493	0.000324479	0.0169839
ENSMUSG00000020642	Rnf144a	8.19151	-1.05469	0.293739	-3.59057	0.000329955	0.0171431
ENSMUSG00000048814	Lonrf2	4.68864	-0.571653	0.159464	-3.58483	0.000337295	0.01746
ENSMUSG00000027546	Atp9a	7.60534	-0.680304	0.189881	-3.58279	0.000339949	0.0175329
ENSMUSG00000096210	H1f0	48.5174	-0.761048	0.212508	-3.58126	0.000341939	0.0175712
ENSMUSG00000068631	Gm7676	8.60539	-0.314936	0.0881059	-3.57452	0.000350876	0.0178998
ENSMUSG00000022351	Sqle	18.9797	-1.19603	0.334775	-3.57265	0.00035339	0.0179629
ENSMUSG00000039936	Pik3cd	51.8663	-0.554308	0.155339	-3.56837	0.000359206	0.0181929
ENSMUSG00000066258	Trim12a	9.22748	-0.723672	0.203078	-3.56351	0.000365927	0.0184668
ENSMUSG00000041540	Sox5	6.00377	-1.03943	0.291864	-3.56134	0.000368964	0.0185536
ENSMUSG00000005045	Chd5	3.57389	-0.392515	0.110386	-3.55584	0.000376767	0.0188786
ENSMUSG00000051586	Mical3	4.90883	-0.922681	0.259879	-3.55042	0.000384611	0.0192033
ENSMUSG00000022802	Lmln	1.34608	-1.94018	0.547884	-3.54122	0.000398276	0.0197447
ENSMUSG00000022494	Shisa9	10.0495	-0.932978	0.263582	-3.53961	0.000400713	0.0197447
ENSMUSG00000024052	Lpin2	20.5282	-0.65915	0.186334	-3.53746	0.000403992	0.0198195
ENSMUSG00000025094	Slc18a2	62.7901	-0.493617	0.139588	-3.53625	0.00040585	0.0198416
ENSMUSG00000039236	Isg20	9.04487	-1.02597	0.291735	-3.5168	0.000436786	0.0212801
ENSMUSG00000039316	Rftn1	39.6196	-0.65211	0.185506	-3.51531	0.000439247	0.0213262
ENSMUSG00000024456	Diap1	49.6733	-0.384353	0.10946	-3.51136	0.00044582	0.021571
ENSMUSG00000071176	Arhgef10	6.3562	-0.779787	0.223162	-3.49426	0.000475373	0.0228439
ENSMUSG00000042216	Sgsm1	10.9038	-0.610808	0.175272	-3.48491	0.000492299	0.0234969
ENSMUSG00000055485	Soga1	54.0706	-0.585333	0.168314	-3.47763	0.00050587	0.024063
ENSMUSG00000090622	A930033H14Rik	1.13715	-1.68361	0.484967	-3.4716	0.000517364	0.0245269
ENSMUSG00000066178	6030445D17Rik	1.08975	-1.50361	0.433506	-3.46848	0.000523413	0.0247304
ENSMUSG00000040605	Bace2	3.26039	-1.6547	0.47736	-3.46637	0.000527542	0.0248421
ENSMUSG00000083116	Gm13410	5.20765	-0.592706	0.171389	-3.45824	0.000543713	0.0255183
ENSMUSG00000026580	Selp	26.2009	-0.887634	0.25684	-3.45598	0.000548297	0.0256479
ENSMUSG00000006517	Mvd	6.15155	-1.26963	0.367856	-3.45144	0.000557614	0.0259974
ENSMUSG00000003134	Tbc1d8	13.0806	-0.755497	0.21955	-3.44111	0.000579332	0.0268322
ENSMUSG00000058258	Idi1	1.12441	-1.09347	0.317979	-3.43881	0.000584281	0.0268846
ENSMUSG00000061186	Sfmbt2	3.23397	-1.12823	0.328328	-3.43628	0.000589764	0.0270485
ENSMUSG00000032356	Rasgrf1	2.83061	-0.528655	0.154056	-3.43157	0.000600094	0.0273811
ENSMUSG00000085939	Cd63-ps	28.0638	-0.352226	0.102654	-3.4312	0.000600907	0.0273811
ENSMUSG00000029049	Morn1	2.75632	-1.13721	0.331838	-3.42701	0.000610262	0.0277177
ENSMUSG00000040296	Ddx58	17.5148	-0.874708	0.255478	-3.42381	0.000617494	0.0279183
ENSMUSG00000021978	Extl3	21.7871	-0.740572	0.216332	-3.42331	0.000618644	0.0279183
ENSMUSG00000090958	Lrrc32	1.034	-0.879886	0.257259	-3.42024	0.000625669	0.0280555
ENSMUSG00000069893	9930111J21Rik1	1.01435	-1.02375	0.300277	-3.40935	0.000651191	0.0288326
ENSMUSG00000074657	Kif5a	5.72105	-0.494203	0.145019	-3.40785	0.000654775	0.0289004
ENSMUSG00000035329	Fbxo33	5.29621	-0.75899	0.223122	-3.40168	0.000669742	0.0294687
ENSMUSG00000036046	5031439G07Rik	10.747	-0.697872	0.205448	-3.39683	0.00068171	0.0298089
ENSMUSG00000033880	Lgals3bp	74.2845	-0.513025	0.151304	-3.39069	0.000697163	0.0303903
ENSMUSG00000091649	Phf11b	1.14197	-2.2656	0.668618	-3.38848	0.00070281	0.030497
ENSMUSG00000023467	Tulp2	1.29673	-1.30227	0.384378	-3.388	0.000704053	0.030497
ENSMUSG00000022098	Bmp1	10.1984	-0.989926	0.292255	-3.3872	0.000706109	0.030497
ENSMUSG00000053113	Socs3	3.21017	-0.739462	0.218597	-3.38277	0.000717586	0.0308979
ENSMUSG00000032575	Manf	8.46891	-0.869857	0.257243	-3.38146	0.000721027	0.0309514
ENSMUSG00000052563	D930048N14Rik	2.1618	-1.33023	0.395427	-3.36404	0.000768112	0.0324775
ENSMUSG00000040152	Thbs1	14.6928	-1.34037	0.39885	-3.3606	0.000777743	0.0327811
ENSMUSG00000059743	Fdps	1.53525	-1.21636	0.362531	-3.3552	0.000793083	0.0330521
ENSMUSG00000005357	Slc1a6	1.45686	-0.756732	0.225542	-3.35517	0.000793157	0.0330521
ENSMUSG00000074580	4931440P22Rik	1.56162	-0.743991	0.221805	-3.35426	0.000795787	0.0330521
ENSMUSG00000038188	Scarf1	37.9519	-0.664531	0.198112	-3.35432	0.000795592	0.0330521
ENSMUSG00000048142	Nat8l	3.58198	-0.48365	0.144356	-3.35039	0.000806975	0.0334002
ENSMUSG00000037151	Lrrc20	0.708522	-1.15554	0.345324	-3.34624	0.000819152	0.0337242
ENSMUSG00000019302	Atp6v0a1	10.4185	-0.856628	0.256259	-3.34282	0.000829329	0.0340436
ENSMUSG00000005580	Adcy9	11.1824	-0.654259	0.195773	-3.34193	0.000831984	0.0340533
ENSMUSG00000028268	Gbp3	7.16599	-1.22691	0.367647	-3.33719	0.000846292	0.0343848
ENSMUSG00000024190	Dusp1	71.4752	-0.710189	0.212834	-3.33683	0.000847408	0.0343848
ENSMUSG00000029862	Clcn1	8.23857	-0.30059	0.0901165	-3.33557	0.000851262	0.0344419
ENSMUSG00000021273	Fdft1	9.10202	-0.968114	0.290961	-3.3273	0.000876927	0.0352775
ENSMUSG00000027580	Helz2	22.3422	-0.890846	0.267871	-3.32566	0.000882102	0.0353846
ENSMUSG00000038274	Fau	3.39427	-0.436363	0.131273	-3.3241	0.000887059	0.0354824
ENSMUSG00000057143	Trim12c	9.06893	-0.904881	0.272313	-3.32295	0.000890718	0.0355278
ENSMUSG00000034684	Sema3f	2.36788	-0.583642	0.175982	-3.31649	0.000911571	0.0361775
ENSMUSG00000027488	Snta1	2.73438	-0.495232	0.149332	-3.31631	0.000912146	0.0361775
ENSMUSG00000015647	Lama5	11.9724	-0.638928	0.192941	-3.31152	0.00092789	0.0366986
ENSMUSG00000032561	Acpp	2.18798	-1.35364	0.409206	-3.30797	0.000939746	0.0369598
ENSMUSG00000029009	Mthfr	10.895	-0.804017	0.243009	-3.30858	0.000937696	0.0369598
ENSMUSG00000028456	Unc13b	5.74819	-0.982123	0.297455	-3.30175	0.000960828	0.0374858
ENSMUSG00000029810	Tmem176b	129.384	-0.271951	0.0823677	-3.30167	0.000961107	0.0374858
ENSMUSG00000034438	Gbp8	7.6029	-1.11457	0.337828	-3.29923	0.000969516	0.0376055
ENSMUSG00000031428	Zcchc18	1.29182	-2.24807	0.681561	-3.2984	0.000972358	0.0376121
ENSMUSG00000037997	Parp11	10.5964	-0.752572	0.228533	-3.29306	0.000991027	0.0382292
ENSMUSG00000055435	Maf	2.3128	-0.712712	0.216559	-3.29107	0.00099806	0.0382907
ENSMUSG00000016498	Pdcd1lg2	1.29362	-2.37833	0.722869	-3.29012	0.00100145	0.0383163
ENSMUSG00000035671	Zswim4	12.1829	-0.711743	0.216553	-3.28669	0.00101373	0.0386812
ENSMUSG00000074604	Mgst2	4.25154	-1.49528	0.455119	-3.28547	0.00101811	0.0387388
ENSMUSG00000024273	2700062C07Rik	3.14238	-0.967155	0.294438	-3.28475	0.00102075	0.0387388
ENSMUSG00000032265	Fam46a	1.02988	-0.73422	0.223618	-3.28337	0.00102574	0.0388235
ENSMUSG00000079507	H2-Q1	1.24022	-0.574737	0.175096	-3.28242	0.0010292	0.0388502
ENSMUSG00000028799	Zfp362	12.2535	-0.667212	0.203428	-3.27985	0.00103863	0.0391013
ENSMUSG00000023952	Gtpbp2	21.0925	-0.672301	0.205121	-3.27759	0.00104698	0.0393108
ENSMUSG00000021662	Arhgef28	5.02598	-1.13395	0.346708	-3.27061	0.00107315	0.040186
ENSMUSG00000047787	Flrt1	6.35288	-0.769382	0.235311	-3.26964	0.00107685	0.0402176
ENSMUSG00000020882	Cacnb1	2.59982	-0.863316	0.264401	-3.26517	0.00109397	0.040749
ENSMUSG00000049502	Dtx3l	22.2642	-0.840727	0.258459	-3.25285	0.00114255	0.0423343
ENSMUSG00000030786	Itgam	1.86816	-1.08098	0.334074	-3.23574	0.00121326	0.0447192
ENSMUSG00000019820	Utrn	85.7472	-0.371844	0.11497	-3.23426	0.00121959	0.044819
ENSMUSG00000037434	Slc30a1	4.59926	-1.00367	0.311039	-3.22683	0.00125168	0.0455865
ENSMUSG00000034201	Gas2l1	2.38803	-0.928169	0.287667	-3.22654	0.00125298	0.0455865
ENSMUSG00000044645	Gm7334	1.73264	-0.849184	0.26353	-3.22234	0.00127148	0.0460477
ENSMUSG00000034023	Fancd2	2.00282	-0.69484	0.215903	-3.21829	0.00128956	0.0464375
ENSMUSG00000029673	Auts2	7.97025	-0.479125	0.148856	-3.21871	0.00128769	0.0464375
ENSMUSG00000087129	Gm16316	1.08365	-1.13915	0.354846	-3.21026	0.00132615	0.047633
ENSMUSG00000002265	Peg3	1.35281	-0.96972	0.302358	-3.20719	0.00134039	0.0476698
ENSMUSG00000010358	Ifi35	10.0879	-0.887496	0.276695	-3.20748	0.00133901	0.0476698
ENSMUSG00000034041	Lyl1	10.391	-0.462584	0.144237	-3.20712	0.00134071	0.0476698
ENSMUSG00000025351	Cd63	29.7918	-0.317128	0.0988338	-3.2087	0.00133335	0.0476698
ENSMUSG00000026126	Ptpn18	45.7241	-0.313348	0.0977296	-3.20628	0.00134465	0.0476894
ENSMUSG00000028744	Pqlc2	1.31044	-1.22669	0.382681	-3.20552	0.00134821	0.0476953
ENSMUSG00000059142	Zfp945	22.7724	-0.631279	0.197068	-3.20337	0.00135831	0.0479324
ENSMUSG00000024500	Ppp2r2b	2.67883	-1.12577	0.351853	-3.19954	0.00137649	0.0483315
ENSMUSG00000035024	Ncapd3	17.7415	-0.831698	0.260147	-3.19703	0.0013885	0.0485115
ENSMUSG00000070729	Gm12966	15.8304	-0.298838	0.0934662	-3.19728	0.00138728	0.0485115
ENSMUSG00000054889	Dsp	1.21085	-0.629665	0.197216	-3.19277	0.00140915	0.0490487
ENSMUSG00000031627	Irf2	26.3894	-0.470291	0.14734	-3.19187	0.00141353	0.0490487
ENSMUSG00000090610	Gm3571	1.0292	-1.30267	0.408706	-3.1873	0.00143609	0.0493173
ENSMUSG00000044043	Pcdhb14	1.01251	-0.743776	0.233311	-3.18791	0.00143304	0.0493173
ENSMUSG00000049832	Gm9840	3.69403	-0.505808	0.158591	-3.1894	0.00142569	0.0493173
ENSMUSG00000047730	Fcgbp	1.35665	-0.545249	0.17114	-3.18599	0.00144258	0.0494199
ENSMUSG00000026879	Gsn	5.65107	-1.2445	0.390717	-3.18518	0.00144666	0.0494391
ENSMUSG00000030122	Ptms	2.32299	-0.826745	0.259725	-3.18316	0.00145676	0.049544
ENSMUSG00000021036	Sptlc2	18.453	-0.752693	0.236414	-3.18379	0.0014536	0.049544
ENSMUSG00000004952	Rasa4	11.6842	-0.768077	0.241434	-3.18131	0.00146608	0.0497409
ENSMUSG00000014599	Csf1	5.14927	-0.958874	0.301704	-3.1782	0.00148194	0.0500429
ENSMUSG00000022099	Dmtn	2.24852	-0.576067	0.181258	-3.17817	0.00148209	0.0500429

## Sheet: Up in STAT1KO
UP in STAT1KO ESLAM HSCs	gene_name	baseMean	log2FoldChange	lfcSE	stat	pvalue	padj
ENSMUSG00000064370	mt-Cytb	588.86	0.289755	0.0441321	6.56565	5.18076e-11	1.38087e-08
ENSMUSG00000074364	Ehd2	3.77264	1.47352	0.246219	5.98461	2.16909e-09	5.26564e-07
ENSMUSG00000020181	Nav3	2.99833	1.05668	0.204392	5.1699	2.34225e-07	3.97335e-05
ENSMUSG00000066108	Muc5b	2.07441	1.49827	0.293252	5.10916	3.23591e-07	5.23697e-05
ENSMUSG00000039542	Ncam1	1.8556	1.82226	0.364882	4.99411	5.91084e-07	9.14556e-05
ENSMUSG00000001240	Ramp2	9.26618	1.57722	0.319502	4.93649	7.95426e-07	0.000119145
ENSMUSG00000028841	Cnksr1	1.96476	1.13599	0.232979	4.87593	1.08295e-06	0.000157196
ENSMUSG00000037736	Limch1	1.58577	1.39273	0.291053	4.78514	1.70869e-06	0.000233577
ENSMUSG00000028671	Gale	1.98081	1.99726	0.420381	4.75108	2.0233e-06	0.000268755
ENSMUSG00000015501	Hivep2	7.46803	0.958491	0.207052	4.62922	3.67047e-06	0.000449393
ENSMUSG00000049493	Pls1	1.35522	1.41668	0.310368	4.56453	5.00626e-06	0.000588821
ENSMUSG00000022442	Ttll1	6.33014	1.0759	0.245802	4.3771	1.20271e-05	0.00124516
ENSMUSG00000023262	Acy1	4.85002	1.63046	0.373468	4.36574	1.26694e-05	0.00129264
ENSMUSG00000042797	Aqp11	2.58673	1.24902	0.291316	4.28751	1.80686e-05	0.00175452
ENSMUSG00000007892	Rplp1	61.464	0.189796	0.0443	4.28435	1.83277e-05	0.00176749
ENSMUSG00000107383	RP24-246N21.1	17.8328	0.348146	0.0815542	4.2689	1.96444e-05	0.00186887
ENSMUSG00000056666	Retsat	7.04819	1.51482	0.362392	4.18006	2.91437e-05	0.00258077
ENSMUSG00000044149	Nkrf	1.66065	2.96121	0.727666	4.06946	4.71214e-05	0.00379126
ENSMUSG00000024727	Trpm6	1.92236	1.33128	0.329695	4.03792	5.39265e-05	0.00426565
ENSMUSG00000026748	Plxdc2	51.3372	0.67909	0.169953	3.99575	6.44905e-05	0.00497668
ENSMUSG00000052572	Dlg2	17.7086	0.931941	0.233543	3.99044	6.59502e-05	0.00501935
ENSMUSG00000032515	Csrnp1	3.3355	1.42357	0.357168	3.98573	6.72734e-05	0.00506529
ENSMUSG00000031367	Ap1s2	5.56774	0.496805	0.124617	3.98664	6.70146e-05	0.00506529
ENSMUSG00000029468	P2rx7	2.38905	1.29037	0.323918	3.98362	6.78722e-05	0.0050832
ENSMUSG00000039748	Exo1	2.41615	1.12368	0.282616	3.976	7.00831e-05	0.00522101
ENSMUSG00000036863	Syde2	4.94956	1.20669	0.30513	3.95469	7.6634e-05	0.00561983
ENSMUSG00000024892	Pcx	2.82258	0.713604	0.180634	3.95055	7.79714e-05	0.00565542
ENSMUSG00000040276	Pacsin1	1.77336	0.890699	0.229969	3.87312	0.000107452	0.00738011
ENSMUSG00000104063	Pcdhgb7	1.34195	1.35428	0.361806	3.74311	0.000181756	0.0111266
ENSMUSG00000057766	Ankrd29	1.18679	1.07873	0.29787	3.62147	0.00029293	0.0158568
ENSMUSG00000049775	Tmsb4x	71.9665	0.243525	0.0672612	3.62059	0.000293936	0.0158568
ENSMUSG00000028081	Rps3a1	38.2159	0.165382	0.0459075	3.6025	0.000315176	0.0168094
ENSMUSG00000056749	Nfil3	2.80285	0.991492	0.275602	3.59755	0.000321231	0.0169839
ENSMUSG00000038418	Egr1	19.4689	0.958433	0.266589	3.59516	0.000324188	0.0169839
ENSMUSG00000054871	Tmem158	6.28563	0.744676	0.207322	3.59187	0.000328307	0.0171206
ENSMUSG00000063415	Cyp26b1	24.3774	0.860286	0.240301	3.58003	0.000343555	0.01759
ENSMUSG00000032462	Pik3cb	3.54396	1.01337	0.286313	3.53938	0.000401064	0.0197447
ENSMUSG00000023944	Hsp90ab1	387.14	0.227137	0.0641592	3.54022	0.000399801	0.0197447
ENSMUSG00000047675	Rps8	18.0619	0.214998	0.0613218	3.50606	0.000454788	0.0219295
ENSMUSG00000043895	S1pr2	4.01323	0.980789	0.281072	3.48946	0.000484002	0.0231794
ENSMUSG00000025362	Rps26	15.5244	0.227371	0.0659756	3.4463	0.000568325	0.0264093
ENSMUSG00000001175	Calm1	58.9835	0.408059	0.118621	3.44001	0.000581685	0.0268529
ENSMUSG00000027276	Jag1	2.79936	1.06436	0.31113	3.42094	0.000624042	0.0280555
ENSMUSG00000002108	Nr1h3	1.72008	0.976251	0.285941	3.41417	0.000639769	0.0285672
ENSMUSG00000091825	Gm5778	8.1128	0.350744	0.102749	3.41359	0.000641138	0.0285672
ENSMUSG00000021318	Gli3	1.10509	1.20157	0.352151	3.41208	0.000644699	0.0286352
ENSMUSG00000051721	BC068281	2.26674	1.63762	0.481897	3.39827	0.000678126	0.0297446
ENSMUSG00000025026	Add3	6.92683	0.876899	0.259681	3.37683	0.000733262	0.0313809
ENSMUSG00000022656	Pvrl3	2.51728	0.801268	0.237472	3.37416	0.000740407	0.0315907
ENSMUSG00000056234	Ncoa4	4.83086	0.560803	0.166448	3.36923	0.000753786	0.0320644
ENSMUSG00000060636	Rpl35a	6.04165	0.528817	0.157084	3.36645	0.000761429	0.0322919
ENSMUSG00000042817	Flt3	2.49583	1.18927	0.353969	3.35981	0.000779948	0.0327811
ENSMUSG00000044465	Fam160a2	16.8744	0.805197	0.240377	3.34973	0.00080891	0.0334002
ENSMUSG00000102336	Gm37233	1.52738	2.60452	0.780433	3.33727	0.000846043	0.0343848
ENSMUSG00000038742	Angptl6	1.76417	1.14479	0.343743	3.33038	0.000867286	0.0349896
ENSMUSG00000079445	B3gnt7	1.08846	1.20978	0.366057	3.30489	0.000950132	0.0372642
ENSMUSG00000072618	Gm10384	2.32037	1.28618	0.389826	3.29938	0.000968994	0.0376055
ENSMUSG00000020424	Gatsl3	3.57531	1.34211	0.407769	3.29135	0.00099707	0.0382907
ENSMUSG00000083899	Gm12346	8.1566	0.373551	0.114804	3.25383	0.00113862	0.0423003
ENSMUSG00000058799	Nap1l1	17.0278	0.482638	0.149134	3.23626	0.00121106	0.0447192
ENSMUSG00000028621	Cyb5rl	4.84573	1.36874	0.423371	3.23295	0.0012252	0.044819
ENSMUSG00000000184	Ccnd2	143.469	0.326388	0.100959	3.23287	0.00122552	0.044819
ENSMUSG00000034994	Eef2	555.21	0.174504	0.0541571	3.22218	0.0012722	0.0460477
ENSMUSG00000002835	Chaf1a	3.08598	1.29031	0.403111	3.20088	0.00137007	0.0482265
ENSMUSG00000055980	Irs1	2.01522	0.542614	0.170007	3.19171	0.00141433	0.0490487
ENSMUSG00000107019	RP24-470E5.4	2.08945	0.910142	0.285503	3.18786	0.00143331	0.0493173
