# Supplementary material for: STAT1 is essential for HSC function and maintains MHCIIhi stem cells that resist myeloablation and neoplastic expansion
Source: Blood. 2022 Jul 16;140(14):1592–606. doi: 10.1182/blood.2021014009 (PMC7614316; doi:10.1182/blood.2021014009)
Supplement: Supplemental File 3 [file BLOOD_BLD-2021-014009-mmc3.xlsx]

## Sheet: Down_GO_adj.p_0.01
Term GO_Down in Stat1KO ESLAM HSCs	Overlap	P-value	Adjusted P-value
cellular response to type I interferon (GO:0071357)	20/65	6.18316e-20	3.15527e-16
type I interferon signaling pathway (GO:0060337)	20/65	6.18316e-20	1.57763e-16
cytokine-mediated signaling pathway (GO:0019221)	39/633	1.02364e-11	1.74122e-08
cholesterol biosynthetic process (GO:0006695)	9/35	6.73273e-09	8.58928e-06
secondary alcohol biosynthetic process (GO:1902653)	9/36	8.83922e-09	9.02131e-06
sterol biosynthetic process (GO:0016126)	9/40	2.4134e-08	2.05259e-05
cholesterol metabolic process (GO:0008203)	11/68	2.61061e-08	1.90314e-05
cellular response to cytokine stimulus (GO:0071345)	24/456	1.95681e-06	0.0012482
interferon-gamma-mediated signaling pathway (GO:0060333)	9/70	3.61331e-06	0.00204875
regulation of cholesterol biosynthetic process (GO:0045540)	7/40	5.47091e-06	0.0027918
response to cytokine (GO:0034097)	12/138	5.94703e-06	0.00275888
cellular response to interferon-gamma (GO:0071346)	11/116	6.32553e-06	0.00268993
regulation of cholesterol metabolic process (GO:0090181)	7/41	6.49865e-06	0.00255097
response to purine-containing compound (GO:0014074)	5/17	8.41701e-06	0.003068
negative regulation of viral life cycle (GO:1903901)	8/61	1.08815e-05	0.00370189
regulation of viral genome replication (GO:0045069)	8/63	1.38815e-05	0.00442732
response to interferon-beta (GO:0035456)	5/19	1.5366e-05	0.0046125
response to endoplasmic reticulum stress (GO:0034976)	10/106	1.74609e-05	0.00495017
positive regulation of cytokine-mediated signaling pathway (GO:0001961)	6/33	2.07772e-05	0.00558031
regulation of alcohol biosynthetic process (GO:1902930)	6/34	2.48591e-05	0.00634281
negative regulation of viral genome replication (GO:0045071)	7/50	2.52162e-05	0.00612754
regulation of interferon-gamma-mediated signaling pathway (GO:0060334)	5/22	3.33242e-05	0.00772971

## Sheet: Down_KEGG_adj.p_0.1
Terms Down in Stat1KO ESLAM HSCs_KEGG Pathways	Overlap	P-value	Adjusted P-value
Epstein-Barr virus infection	31/229	9.03435e-19	2.73741e-16
Antigen processing and presentation	21/90	4.19598e-18	6.35691e-16
Allograft rejection	15/63	1.95115e-13	1.97066e-11
Human T-cell leukemia virus 1 infection	26/245	2.26612e-13	1.71659e-11
Graft-versus-host disease	15/64	2.50832e-13	1.52004e-11
Type I diabetes mellitus	15/69	8.23395e-13	4.15815e-11
Autoimmune thyroid disease	15/78	5.50029e-12	2.38084e-10
Herpes simplex virus 1 infection	32/433	7.85934e-12	2.97672e-10
Influenza A	20/168	1.7212e-11	5.79469e-10
Viral myocarditis	15/87	2.87368e-11	8.70726e-10
Human papillomavirus infection	28/360	5.15513e-11	1.42e-09
Phagosome	20/180	6.1314e-11	1.54818e-09
Cell adhesion molecules (CAMs)	19/170	1.68095e-10	3.91791e-09
Viral carcinogenesis	21/229	7.40425e-10	1.60249e-08
Kaposi sarcoma-associated herpesvirus infection	20/216	1.60022e-09	3.23245e-08
Hepatitis C	17/160	3.41456e-09	6.46632e-08
Human cytomegalovirus infection	21/255	5.1709e-09	9.21637e-08
Human immunodeficiency virus 1 infection	19/238	4.62648e-08	7.7879e-07
Measles	14/144	2.55369e-07	4.07246e-06
Th1 and Th2 cell differentiation	10/87	2.94368e-06	4.45967e-05
Cellular senescence	14/185	5.17661e-06	7.46911e-05
Inflammatory bowel disease (IBD)	8/59	8.44739e-06	0.000116344
Osteoclast differentiation	11/128	1.62441e-05	0.000213999
Leishmaniasis	8/67	2.19967e-05	0.000277709
Terpenoid backbone biosynthesis	5/23	4.19711e-05	0.000508689
Rheumatoid arthritis	8/84	0.000113557	0.00132338
TNF signaling pathway	9/110	0.000139607	0.0015667
Amphetamine addiction	7/68	0.000186836	0.00202183
Endocytosis	14/269	0.000306449	0.00320187
Th17 cell differentiation	8/102	0.000434948	0.00439297
Parathyroid hormone synthesis, secretion and action	8/107	0.000599454	0.00585918
Hepatitis B	10/163	0.000626688	0.00593395
Toxoplasmosis	8/108	0.00063771	0.00585534
Asthma	4/25	0.00088122	0.00785322
NOD-like receptor signaling pathway	11/205	0.00103694	0.00897694
Cocaine addiction	5/48	0.00149194	0.0125572
Thyroid hormone synthesis	6/73	0.00177406	0.0145281
Estrogen signaling pathway	8/134	0.00255219	0.0203504
C-type lectin receptor signaling pathway	7/112	0.00362777	0.028185
Insulin secretion	6/86	0.0040545	0.0307128
Steroid biosynthesis	3/19	0.00421493	0.0311493
Cytosolic DNA-sensing pathway	5/61	0.00430797	0.031079
Hematopoietic cell lineage	6/94	0.00625202	0.044055
Staphylococcus aureus infection	6/95	0.00657753	0.0452953
Intestinal immune network for IgA production	4/43	0.00671311	0.0452016
Prostate cancer	6/97	0.00726517	0.0478554
Toll-like receptor signaling pathway	6/99	0.00800332	0.0515959
Relaxin signaling pathway	7/131	0.0084444	0.0533053
JAK-STAT signaling pathway	8/164	0.00853462	0.0527753
Prolactin signaling pathway	5/72	0.00867104	0.0525465
Synaptic vesicle cycle	5/77	0.0114112	0.0677957
Rap1 signaling pathway	9/209	0.011794	0.0687226
Fluid shear stress and atherosclerosis	7/143	0.0132606	0.0758103
Tuberculosis	8/178	0.0135329	0.0759345
Cholinergic synapse	6/113	0.0147463	0.0812388
Synthesis and degradation of ketone bodies	2/11	0.0152132	0.082314
Adrenergic signaling in cardiomyocytes	7/148	0.0157571	0.0837615

## Sheet: Down_MSigDS_adj.p_0.1
Terms down	Overlap	P-value	Adjusted P-value
Interferon Gamma Response	46/200	3.74004e-38	1.87002e-36
Interferon Alpha Response	33/97	8.02633e-34	2.00658e-32
TNF-alpha Signaling via NF-kB	17/200	9.62974e-08	1.60496e-06
Hypoxia	14/200	1.2655e-05	0.000158188
IL-6/JAK/STAT3 Signaling	9/87	2.1942e-05	0.00021942
Cholesterol Homeostasis	7/74	0.000317059	0.00264216
Apoptosis	8/161	0.00767418	0.0548156
Inflammatory Response	9/200	0.00901359	0.0563349

## Sheet: Down_GO_Panther
GO biological process	FDR
defense response (GO:0006952)	5.83e-17
response to external stimulus (GO:0009605)	1.29e-16
response to interferon-beta (GO:0035456)	2.83e-16
response to external biotic stimulus (GO:0043207)	1.48e-15
response to biotic stimulus (GO:0009607)	1.62e-15
response to other organism (GO:0051707)	1.66e-15
interspecies interaction between organisms (GO:0044419)	4.28e-15
response to chemical (GO:0042221)	5.81e-15
antigen processing and presentation (GO:0019882)	6.34e-15
defense response to other organism (GO:0098542)	6.58e-15
response to cytokine (GO:0034097)	6.68e-15
response to organic substance (GO:0010033)	7.06e-15
cellular response to interferon-beta (GO:0035458)	1.6e-14
immune system process (GO:0002376)	1.65e-14
response to virus (GO:0009615)	1.72e-14
defense response to virus (GO:0051607)	4.8e-14
cellular response to chemical stimulus (GO:0070887)	1e-13
innate immune response (GO:0045087)	1.18e-13
response to interferon-gamma (GO:0034341)	1.19e-13
antigen processing and presentation of peptide antigen (GO:0048002)	1.57e-13
immune response (GO:0006955)	2.08e-13
cellular response to cytokine stimulus (GO:0071345)	2.85e-13
response to stress (GO:0006950)	1.29e-12
cellular response to organic substance (GO:0071310)	1.33e-12
response to stimulus (GO:0050896)	2.07e-10
antigen processing and presentation of endogenous peptide antigen via MHC class I (GO:0019885)	2.3e-10
antigen processing and presentation of endogenous peptide antigen (GO:0002483)	2.38e-10
antigen processing and presentation of endogenous antigen (GO:0019883)	4.71e-10
regulation of immune system process (GO:0002682)	6.96e-10
antigen processing and presentation of peptide antigen via MHC class Ib (GO:0002428)	1.03e-09
antigen processing and presentation of peptide antigen via MHC class I (GO:0002474)	2.09e-09
regulation of viral process (GO:0050792)	2.35e-09
antigen processing and presentation via MHC class Ib (GO:0002475)	2.64e-09
cellular response to interferon-gamma (GO:0071346)	3.23e-09
negative regulation of viral process (GO:0048525)	6.9e-09
regulation of symbiotic process (GO:0043903)	8.71e-09
antigen processing and presentation of exogenous antigen (GO:0019884)	9.29e-09
antigen processing and presentation of endogenous peptide antigen via MHC class Ib (GO:0002476)	1.14e-08
antigen processing and presentation of endogenous peptide antigen via MHC class I via ER pathway (GO:0002484)	1.17e-08
regulation of response to external stimulus (GO:0032101)	1.27e-08
regulation of response to stimulus (GO:0048583)	1.74e-08
antigen processing and presentation of exogenous peptide antigen (GO:0002478)	2.27e-08
positive regulation of biological process (GO:0048518)	2.34e-08
positive regulation of T cell mediated cytotoxicity (GO:0001916)	2.66e-08
positive regulation of cellular process (GO:0048522)	2.67e-08
regulation of response to biotic stimulus (GO:0002831)	3.17e-08
positive regulation of adaptive immune response (GO:0002821)	4.35e-08
regulation of T cell mediated cytotoxicity (GO:0001914)	6.28e-08
positive regulation of T cell mediated immunity (GO:0002711)	7.74e-08
biological regulation (GO:0065007)	8.97e-08
antigen processing and presentation of endogenous peptide antigen via MHC class I via ER pathway, TAP-independent (GO:0002486)	1.22e-07
positive regulation of adaptive immune response based on somatic recombination of immune receptors built from immunoglobulin superfamily domains (GO:0002824)	1.61e-07
regulation of adaptive immune response (GO:0002819)	1.68e-07
positive regulation of leukocyte mediated cytotoxicity (GO:0001912)	2.17e-07
defense response to protozoan (GO:0042832)	2.28e-07
regulation of biological process (GO:0050789)	3.25e-07
regulation of leukocyte mediated cytotoxicity (GO:0001910)	3.48e-07
regulation of immune effector process (GO:0002697)	3.99e-07
response to protozoan (GO:0001562)	4.99e-07
regulation of innate immune response (GO:0045088)	5.66e-07
regulation of viral life cycle (GO:1903900)	7.01e-07
negative regulation of viral genome replication (GO:0045071)	8.67e-07
immune effector process (GO:0002252)	8.81e-07
positive regulation of immune effector process (GO:0002699)	9.06e-07
positive regulation of cell killing (GO:0031343)	9.17e-07
positive regulation of immune system process (GO:0002684)	1.04e-06
regulation of T cell mediated immunity (GO:0002709)	1.23e-06
regulation of adaptive immune response based on somatic recombination of immune receptors built from immunoglobulin superfamily domains (GO:0002822)	1.66e-06
regulation of cell killing (GO:0031341)	2.4e-06
regulation of defense response (GO:0031347)	2.4e-06
positive regulation of response to cytokine stimulus (GO:0060760)	2.59e-06
positive regulation of leukocyte mediated immunity (GO:0002705)	7.14e-06
regulation of response to stress (GO:0080134)	1.01e-05
positive regulation of cytokine-mediated signaling pathway (GO:0001961)	1.17e-05
negative regulation of biological process (GO:0048519)	1.59e-05
regulation of immune response (GO:0050776)	3.15e-05
response to bacterium (GO:0009617)	4.03e-05
regulation of multicellular organismal process (GO:0051239)	4.1e-05
positive regulation of response to stimulus (GO:0048584)	5.47e-05
regulation of viral genome replication (GO:0045069)	5.53e-05
positive regulation of lymphocyte mediated immunity (GO:0002708)	5.59e-05
regulation of ribonuclease activity (GO:0060700)	6.15e-05
regulation of multicellular organismal development (GO:2000026)	7.66e-05
regulation of cellular process (GO:0050794)	9.64e-05
regulation of localization (GO:0032879)	0.000126
regulation of metabolic process (GO:0019222)	0.000203
regulation of lymphocyte mediated immunity (GO:0002706)	0.000247
regulation of molecular function (GO:0065009)	0.000247
positive regulation of metabolic process (GO:0009893)	0.000248
regulation of developmental process (GO:0050793)	0.000289
regulation of leukocyte mediated immunity (GO:0002703)	0.000296
positive regulation of immune response (GO:0050778)	0.000333
regulation of response to cytokine stimulus (GO:0060759)	0.00037
sensory perception of smell (GO:0007608)	0.000479
positive regulation of response to biotic stimulus (GO:0002833)	0.00051
G protein-coupled receptor signaling pathway (GO:0007186)	0.000566
regulation of hemopoiesis (GO:1903706)	0.000622
biological_process (GO:0008150)	0.000654
Unclassified (UNCLASSIFIED)	0.000661
cellular process (GO:0009987)	0.000708
negative regulation of innate immune response (GO:0045824)	0.000819
developmental process (GO:0032502)	0.000836
regulation of nuclease activity (GO:0032069)	0.000868
regulation of catalytic activity (GO:0050790)	0.000868
regulation of macromolecule metabolic process (GO:0060255)	0.000874
regulation of cytokine-mediated signaling pathway (GO:0001959)	0.000984
regulation of response to interferon-gamma (GO:0060330)	0.000985
regulation of interferon-gamma-mediated signaling pathway (GO:0060334)	0.000995
sensory perception of chemical stimulus (GO:0007606)	0.00107
regulation of signal transduction (GO:0009966)	0.00112
regulation of cell differentiation (GO:0045595)	0.00114
antigen processing and presentation of exogenous peptide antigen via MHC class II (GO:0019886)	0.00122
negative regulation of cellular process (GO:0048523)	0.00128
negative regulation of immune system process (GO:0002683)	0.00149
positive regulation of response to interferon-gamma (GO:0060332)	0.00154
positive regulation of interferon-gamma-mediated signaling pathway (GO:0060335)	0.00156
antigen processing and presentation of peptide antigen via MHC class II (GO:0002495)	0.00186
antigen processing and presentation of peptide or polysaccharide antigen via MHC class II (GO:0002504)	0.00187
neuromuscular junction development (GO:0007528)	0.00189
defense response to Gram-positive bacterium (GO:0050830)	0.00199
regulation of cell communication (GO:0010646)	0.00222
cellular response to type I interferon (GO:0071357)	0.00225
type I interferon signaling pathway (GO:0060337)	0.00226
positive regulation of macromolecule metabolic process (GO:0010604)	0.00247
positive regulation of gene expression (GO:0010628)	0.00261
system development (GO:0048731)	0.00279
regulation of signaling (GO:0023051)	0.003
cellular response to stimulus (GO:0051716)	0.00361
sterol biosynthetic process (GO:0016126)	0.00388
negative regulation of response to external stimulus (GO:0032102)	0.00394
positive regulation of multicellular organismal process (GO:0051240)	0.00432
positive regulation of response to external stimulus (GO:0032103)	0.0046
anatomical structure development (GO:0048856)	0.00461
positive regulation of cellular metabolic process (GO:0031325)	0.00463
regulation of biological quality (GO:0065008)	0.00463
cholesterol metabolic process (GO:0008203)	0.00489
multicellular organism development (GO:0007275)	0.00489
regulation of leukocyte differentiation (GO:1902105)	0.00495
positive regulation of innate immune response (GO:0045089)	0.00547
antigen processing and presentation of endogenous peptide antigen via MHC class I via ER pathway, TAP-dependent (GO:0002485)	0.00588
response to type I interferon (GO:0034340)	0.00609
response to interferon-alpha (GO:0035455)	0.00613
regulation of myeloid cell differentiation (GO:0045637)	0.00793
sterol metabolic process (GO:0016125)	0.00816
cell cycle arrest (GO:0007050)	0.0082
negative regulation of response to biotic stimulus (GO:0002832)	0.00868
negative regulation of defense response (GO:0031348)	0.00877
secondary alcohol metabolic process (GO:1902652)	0.00902
farnesyl diphosphate metabolic process (GO:0045338)	0.0095
antigen processing and presentation of exogenous peptide antigen via MHC class Ib (GO:0002477)	0.00956
adhesion of symbiont to host (GO:0044406)	0.0102
isoprenoid biosynthetic process (GO:0008299)	0.0106
positive regulation of developmental process (GO:0051094)	0.0106
connective tissue development (GO:0061448)	0.0107
actin filament-based process (GO:0030029)	0.0107
cellular developmental process (GO:0048869)	0.0109
regulation of viral entry into host cell (GO:0046596)	0.0115
response to calcium ion (GO:0051592)	0.0127
tissue development (GO:0009888)	0.015
cholesterol biosynthetic process (GO:0006695)	0.0152
secondary alcohol biosynthetic process (GO:1902653)	0.0153
cellular response to oxygen-containing compound (GO:1901701)	0.016
response to unfolded protein (GO:0006986)	0.0162
cellular response to calcium ion (GO:0071277)	0.0167
modulation by symbiont of entry into host (GO:0052372)	0.0177
positive regulation of cell differentiation (GO:0045597)	0.0177
regulation of hydrolase activity (GO:0051336)	0.0177
cell differentiation (GO:0030154)	0.0177
regulation of small GTPase mediated signal transduction (GO:0051056)	0.0193
regulation of Ras protein signal transduction (GO:0046578)	0.0235
positive regulation of molecular function (GO:0044093)	0.0238
regulation of protein modification process (GO:0031399)	0.0238
positive regulation of signal transduction (GO:0009967)	0.0239
regulation of sterol biosynthetic process (GO:0106118)	0.0241
regulation of cholesterol biosynthetic process (GO:0045540)	0.0242
positive regulation of hemopoiesis (GO:1903708)	0.0254
positive regulation of leukocyte differentiation (GO:1902107)	0.0256
sensory perception (GO:0007600)	0.0263
protection from natural killer cell mediated cytotoxicity (GO:0042270)	0.0265
regulation of antigen processing and presentation (GO:0002577)	0.0278
cellular response to inorganic substance (GO:0071241)	0.0293
biological adhesion (GO:0022610)	0.0294
response to muscle stretch (GO:0035994)	0.0322
negative regulation of peptide secretion (GO:0002792)	0.0323
cell junction organization (GO:0034330)	0.0324
regulation of cell adhesion (GO:0030155)	0.0324
regulation of cell population proliferation (GO:0042127)	0.0333
regulation of intracellular signal transduction (GO:1902531)	0.0338
histone H3-K27 trimethylation (GO:0098532)	0.0341
synapse organization (GO:0050808)	0.0349
regulation of gene expression (GO:0010468)	0.0359
regulation of primary metabolic process (GO:0080090)	0.0364
cellular response to metal ion (GO:0071248)	0.0398
regulation of cellular component movement (GO:0051270)	0.0398
negative regulation of cell population proliferation (GO:0008285)	0.0413
regulation of cellular metabolic process (GO:0031323)	0.0413
leukocyte differentiation (GO:0002521)	0.0423
actin filament reorganization (GO:0090527)	0.0427
positive regulation of monocyte differentiation (GO:0045657)	0.0429
positive regulation of myeloid leukocyte differentiation (GO:0002763)	0.0431
actin cytoskeleton organization (GO:0030036)	0.0435
negative regulation of immune response (GO:0050777)	0.0455
regulation of vascular permeability (GO:0043114)	0.0459
response to topologically incorrect protein (GO:0035966)	0.0463
positive regulation of defense response (GO:0031349)	0.0468
positive regulation of cell adhesion (GO:0045785)	0.0498
