# Supplementary material for: STAT1 is essential for HSC function and maintains MHCIIhi stem cells that resist myeloablation and neoplastic expansion
Source: Blood. 2022 Jul 16;140(14):1592–606. doi: 10.1182/blood.2021014009 (PMC7614316; doi:10.1182/blood.2021014009)
Supplement: Supplemental File 4 [file BLOOD_BLD-2021-014009-mmc4.xls]

## Sheet: Depleted_KEGG
NAME	GS<br> follow link to MSigDB	GS DETAILS	SIZE	ES	NES	NOM p-val	FDR q-val
KEGG_ANTIGEN_PROCESSING_AND_PRESENTATION	KEGG_ANTIGEN_PROCESSING_AND_PRESENTATION	Details ...	39	-0.88176	-2.73419	0	0
KEGG_VIRAL_MYOCARDITIS	KEGG_VIRAL_MYOCARDITIS	Details ...	45	-0.837321	-2.5724	0	0
KEGG_TYPE_I_DIABETES_MELLITUS	KEGG_TYPE_I_DIABETES_MELLITUS	Details ...	18	-0.957687	-2.50642	0	0
KEGG_AUTOIMMUNE_THYROID_DISEASE	KEGG_AUTOIMMUNE_THYROID_DISEASE	Details ...	15	-0.975312	-2.49133	0	0
KEGG_ALLOGRAFT_REJECTION	KEGG_ALLOGRAFT_REJECTION	Details ...	16	-0.971675	-2.4868	0	0
KEGG_CELL_ADHESION_MOLECULES_CAMS	KEGG_CELL_ADHESION_MOLECULES_CAMS	Details ...	69	-0.743544	-2.48193	0	0
KEGG_GRAFT_VERSUS_HOST_DISEASE	KEGG_GRAFT_VERSUS_HOST_DISEASE	Details ...	13	-0.98308	-2.3796	0	0
KEGG_NATURAL_KILLER_CELL_MEDIATED_CYTOTOXICITY	KEGG_NATURAL_KILLER_CELL_MEDIATED_CYTOTOXICITY	Details ...	80	-0.660943	-2.25674	0	0
KEGG_ENDOCYTOSIS	KEGG_ENDOCYTOSIS	Details ...	147	-0.549672	-1.97643	0	0.00317678
KEGG_TERPENOID_BACKBONE_BIOSYNTHESIS	KEGG_TERPENOID_BACKBONE_BIOSYNTHESIS	Details ...	13	-0.796725	-1.96547	0.00140845	0.00363488
KEGG_STEROID_BIOSYNTHESIS	KEGG_STEROID_BIOSYNTHESIS	Details ...	13	-0.732936	-1.80502	0.0111111	0.0365049
KEGG_ASTHMA	KEGG_ASTHMA	Details ...	8	-0.825796	-1.75506	0.00145773	0.0551468
KEGG_CYTOSOLIC_DNA_SENSING_PATHWAY	KEGG_CYTOSOLIC_DNA_SENSING_PATHWAY	Details ...	31	-0.574507	-1.66481	0.0147601	0.113736
KEGG_LEISHMANIA_INFECTION	KEGG_LEISHMANIA_INFECTION	Details ...	51	-0.524584	-1.66401	0.00451977	0.106375
KEGG_TOLL_LIKE_RECEPTOR_SIGNALING_PATHWAY	KEGG_TOLL_LIKE_RECEPTOR_SIGNALING_PATHWAY	Details ...	65	-0.490998	-1.63894	0.00540541	0.121265
KEGG_SYSTEMIC_LUPUS_ERYTHEMATOSUS	KEGG_SYSTEMIC_LUPUS_ERYTHEMATOSUS	Details ...	36	-0.530896	-1.61011	0.0188679	0.146156
KEGG_CIRCADIAN_RHYTHM_MAMMAL	KEGG_CIRCADIAN_RHYTHM_MAMMAL	Details ...	12	-0.662864	-1.57376	0.0376851	0.182728
KEGG_JAK_STAT_SIGNALING_PATHWAY	KEGG_JAK_STAT_SIGNALING_PATHWAY	Details ...	88	-0.456345	-1.56232	0.0042508	0.18819
KEGG_RIG_I_LIKE_RECEPTOR_SIGNALING_PATHWAY	KEGG_RIG_I_LIKE_RECEPTOR_SIGNALING_PATHWAY	Details ...	46	-0.493737	-1.54081	0.0325581	0.20626
KEGG_BIOSYNTHESIS_OF_UNSATURATED_FATTY_ACIDS	KEGG_BIOSYNTHESIS_OF_UNSATURATED_FATTY_ACIDS	Details ...	16	-0.590021	-1.52775	0.0423841	0.213773

## Sheet: Enriched_KEGG
NAME	GS<br> follow link to MSigDB	GS DETAILS	SIZE	ES	NES	NOM p-val	FDR q-val
KEGG_DNA_REPLICATION	KEGG_DNA_REPLICATION	Details ...	33	0.589676	2.27658	0	0
KEGG_RIBOSOME	KEGG_RIBOSOME	Details ...	55	0.480887	2.15871	0	0.001125
KEGG_MISMATCH_REPAIR	KEGG_MISMATCH_REPAIR	Details ...	21	0.504352	1.7348	0.0132159	0.109202
KEGG_ASCORBATE_AND_ALDARATE_METABOLISM	KEGG_ASCORBATE_AND_ALDARATE_METABOLISM	Details ...	7	0.684126	1.69632	0.0175439	0.108438
KEGG_PENTOSE_AND_GLUCURONATE_INTERCONVERSIONS	KEGG_PENTOSE_AND_GLUCURONATE_INTERCONVERSIONS	Details ...	10	0.558194	1.54171	0.0574324	0.23737

## Sheet: Depleted_Hallmarks
NAME	GS<br> follow link to MSigDB	GS DETAILS	SIZE	ES	NES	NOM p-val	FDR q-val
HALLMARK_INTERFERON_ALPHA_RESPONSE	HALLMARK_INTERFERON_ALPHA_RESPONSE	Details ...	82	-0.810987	-2.73985	0	0
HALLMARK_INTERFERON_GAMMA_RESPONSE	HALLMARK_INTERFERON_GAMMA_RESPONSE	Details ...	158	-0.761218	-2.72053	0	0
HALLMARK_ALLOGRAFT_REJECTION	HALLMARK_ALLOGRAFT_REJECTION	Details ...	124	-0.59075	-2.09637	0	0
HALLMARK_IL6_JAK_STAT3_SIGNALING	HALLMARK_IL6_JAK_STAT3_SIGNALING	Details ...	59	-0.579759	-1.87707	0	0.00253434
HALLMARK_ANDROGEN_RESPONSE	HALLMARK_ANDROGEN_RESPONSE	Details ...	78	-0.508158	-1.70264	0.00218103	0.0189336
HALLMARK_TNFA_SIGNALING_VIA_NFKB	HALLMARK_TNFA_SIGNALING_VIA_NFKB	Details ...	152	-0.470212	-1.68361	0	0.0188251
HALLMARK_INFLAMMATORY_RESPONSE	HALLMARK_INFLAMMATORY_RESPONSE	Details ...	119	-0.472769	-1.65595	0.00103842	0.0209746
HALLMARK_CHOLESTEROL_HOMEOSTASIS	HALLMARK_CHOLESTEROL_HOMEOSTASIS	Details ...	62	-0.486858	-1.59371	0.0120614	0.0341057
HALLMARK_HYPOXIA	HALLMARK_HYPOXIA	Details ...	150	-0.440858	-1.57573	0	0.0346179
HALLMARK_KRAS_SIGNALING_DN	HALLMARK_KRAS_SIGNALING_DN	Details ...	93	-0.426926	-1.46477	0.0233794	0.0881638
HALLMARK_UV_RESPONSE_UP	HALLMARK_UV_RESPONSE_UP	Details ...	131	-0.388336	-1.37324	0.0292581	0.178106

## Sheet: Enriched_Hallmarks
NAME	GS<br> follow link to MSigDB	GS DETAILS	SIZE	ES	NES	NOM p-val	FDR q-val
HALLMARK_MYC_TARGETS_V1	HALLMARK_MYC_TARGETS_V1	Details ...	177	0.349757	1.90297	0	0.00420096
HALLMARK_MYC_TARGETS_V2	HALLMARK_MYC_TARGETS_V2	Details ...	51	0.408965	1.75874	0	0.0106224
HALLMARK_E2F_TARGETS	HALLMARK_E2F_TARGETS	Details ...	181	0.322181	1.72574	0	0.00888203
HALLMARK_G2M_CHECKPOINT	HALLMARK_G2M_CHECKPOINT	Details ...	179	0.321749	1.70647	0	0.00823903
