# Supplementary material for: STAT1 is essential for HSC function and maintains MHCIIhi stem cells that resist myeloablation and neoplastic expansion
Source: Blood. 2022 Jul 16;140(14):1592–606. doi: 10.1182/blood.2021014009 (PMC7614316; doi:10.1182/blood.2021014009)
Supplement: Supplemental File 5 [file BLOOD_BLD-2021-014009-mmc5.xlsx]

## Sheet: Down LogFC-1, FDR 0.05
	logFC	logCPM	LR	PValue	FDR
H2-Q7	-4.48808	6.6848	335.543	5.96302e-75	1.36845e-70
H2-Q6	-4.14627	7.3658	207.726	4.30633e-47	3.2942e-43
B2m	-1.21161	9.53086	208.471	2.96097e-47	3.2942e-43
H2-Q5	-2.33283	5.63348	173.832	1.07706e-39	6.17934e-36
H2-K1	-1.22269	10.6209	146.181	1.18506e-33	5.43918e-30
H2-D1	-1.08425	10.4675	130.079	3.93761e-30	1.50607e-26
Tgtp1	-2.75499	4.54989	119.765	7.123e-28	2.33523e-24
Oas1g	-3.84323	4.35556	116.474	3.74339e-27	1.07384e-23
Gm12250	-4.96029	4.34705	106.51	5.69915e-25	1.45322e-21
Iigp1	-5.02817	5.03475	102.641	4.01802e-24	9.22096e-21
Oas2	-3.55306	4.50573	98.3486	3.50851e-23	7.3197e-20
Gm4951	-5.03867	5.27238	92.6701	6.178e-22	1.18149e-18
Oas3	-2.98416	4.73656	87.7014	7.61215e-21	1.34378e-17
H2-Q4	-1.84491	6.37866	82.3249	1.15461e-19	1.89266e-16
Irf7	-3.50498	5.23653	78.4479	8.21361e-19	1.25663e-15
Gm12185	-3.70532	4.22171	77.1438	1.5895e-18	2.27983e-15
Nlrc5	-2.36765	6.54048	73.341	1.09079e-17	1.4725e-14
Gm4070	-2.01564	3.89967	71.7392	2.45603e-17	3.13131e-14
Rtp4	-4.32696	5.82813	66.4386	3.60968e-16	4.35992e-13
Ifi44	-3.80394	5.77933	66.001	4.50683e-16	5.17137e-13
Zbp1	-4.22802	4.35882	64.7688	8.42228e-16	9.20395e-13
Tgtp2	-2.01306	5.48539	64.5317	9.49927e-16	9.90903e-13
Stat1	-2.61065	5.26121	61.7342	3.93091e-15	3.92219e-12
F830016B08Rik	-3.43524	4.46961	61.2277	5.0842e-15	4.86155e-12
Ern1	-1.13216	8.5533	50.9981	9.24552e-13	8.16059e-10
Gbp4	-2.64896	6.08155	50.0967	1.4635e-12	1.24392e-09
Matn4	-2.11188	5.36191	47.7473	4.84843e-12	3.97381e-09
Gbp10	-2.57167	3.72318	47.4977	5.50684e-12	4.35781e-09
Rbpjl	-2.19969	4.08617	45.5373	1.49761e-11	1.14562e-08
Gvin1	-1.85656	3.43138	41.9689	9.27389e-11	6.86537e-08
Creb5	-1.9957	5.71221	40.6678	1.80432e-10	1.29398e-07
Rnf39	-1.62559	4.18781	40.0042	2.53415e-10	1.76231e-07
Gbp6-1	-2.40164	4.8616	38.0182	7.00895e-10	4.73083e-07
Tap1	-1.50299	6.89303	35.115	3.10796e-09	2.03784e-06
Ifi27	-3.49091	5.52904	34.9945	3.30635e-09	2.06202e-06
Slamf8	-1.96522	4.00221	33.6164	6.71253e-09	4.05384e-06
H2-Q2	-1.42029	3.46304	33.5137	7.07649e-09	4.16406e-06
1700024P16Rik	-4.49595	4.98656	33.2436	8.13061e-09	4.55096e-06
N4bp3	-2.31553	5.05403	33.2901	7.93873e-09	4.55096e-06
Gbp11-1	-3.58528	4.35603	32.2443	1.35958e-08	7.25604e-06
Oas1a	-2.15388	5.25939	31.0932	2.45933e-08	1.25421e-05
Clca3a1	-3.11722	5.20555	30.9339	2.66972e-08	1.3319e-05
Slco2a1	-1.36433	4.44031	30.8149	2.83856e-08	1.386e-05
Hspa5	-1.05307	8.10784	30.117	4.0674e-08	1.94464e-05
Samd5	-2.16981	3.86641	30.0303	4.25357e-08	1.96592e-05
Cmpk2	-1.74747	5.45354	30.0159	4.28529e-08	1.96592e-05
Osmr	-3.38352	3.90314	29.3948	5.90368e-08	2.55629e-05
Gm26732	-2.56913	3.68453	28.7147	8.38647e-08	3.56409e-05
Gbp9	-1.98884	5.87502	28.0416	1.18734e-07	4.95424e-05
Psmb9	-1.07507	6.94995	27.7074	1.41124e-07	5.7833e-05
Gm1966	-2.05219	5.49102	27.3985	1.65561e-07	6.66572e-05
Sp100	-1.17298	6.81494	26.7122	2.36125e-07	9.34281e-05
Adcy4	-1.43715	4.25704	26.3501	2.84807e-07	0.00011078
Fos	-2.15543	6.25516	25.0676	5.5354e-07	0.00021172
Ly6a	-1.69222	6.38605	24.9546	5.86968e-07	0.000220825
Sptbn2	-1.06706	4.50719	24.6666	6.81568e-07	0.000252279
Apol7e	-2.80665	3.74137	24.4134	7.77248e-07	0.000283128
H2-T22	-1.21321	6.1476	24.2286	8.55512e-07	0.000306768
Mx2	-1.78735	4.35026	24.1029	9.13219e-07	0.000322422
Irf9	-1.3882	6.48748	23.1497	1.49864e-06	0.000513318
Stx1a	-1.61422	4.15189	21.8628	2.92857e-06	0.000988351
Gm20429	-2.4408	3.40355	21.2029	4.13136e-06	0.00135444
Oasl1	-1.3555	4.07414	20.9831	4.6335e-06	0.00149767
Peg3	-1.57446	4.10442	20.4023	6.27535e-06	0.0019225
RP24-328P2.5	-1.25746	5.40399	20.4	6.28296e-06	0.0019225
Ifit1	-4.53528	4.8763	20.2401	6.83068e-06	0.0020626
Bhlha15	-1.87518	3.87654	20.12	7.27321e-06	0.0021677
Ksr2	-1.27125	5.14949	19.9788	7.83041e-06	0.00230385
Ccdc88c	-1.08004	4.9022	19.8404	8.41851e-06	0.00244552
Lrp4	-1.12186	4.70618	19.0626	1.26503e-05	0.00354039
Nucb2	-1.98272	4.0038	18.776	1.47002e-05	0.00406451
Insrr	-1.03865	5.79675	18.7252	1.50972e-05	0.0041246
Clca3a2	-1.12737	3.28781	18.3735	1.81564e-05	0.00468169
H2-Bl	-1.11456	3.58454	18.3092	1.87796e-05	0.0047886
Ccdc138	-2.06621	4.28341	17.8273	2.4189e-05	0.00590546
Unc45b	-1.40084	5.39263	17.5774	2.75844e-05	0.00645952
Slfn5	-1.59146	5.05921	17.5069	2.86262e-05	0.0066358
Ppp1r15a	-1.43904	6.95001	17.4707	2.91769e-05	0.00669581
Gm19684	-1.96417	3.37064	17.1719	3.41445e-05	0.00764305
Ap3m1	-1.52495	5.01058	17.1631	3.43036e-05	0.00764305
BC022687	-1.44901	3.82506	17.0895	3.56593e-05	0.0078687
Ptger2	-1.66469	3.50676	16.9819	3.77385e-05	0.00816012
Usp18	-1.92372	4.60031	16.7847	4.18685e-05	0.00865621
Sult5a1	-1.23906	3.65848	16.7157	4.34211e-05	0.00889707
Xaf1	-1.50122	5.03051	16.6739	4.43884e-05	0.00901477
Oas1h	-1.29365	3.3887	16.6354	4.52978e-05	0.00911876
Gm16938	-2.03915	3.94875	16.3319	5.31616e-05	0.0106087
A430110C17Rik	-1.33755	5.3739	16.2537	5.54025e-05	0.0109606
Dbndd2	-1.37752	3.29831	16.1313	5.90985e-05	0.0113971
9330175E14Rik	-1.85158	4.02141	15.9388	6.54227e-05	0.0123064
Arhgap8	-1.36494	4.46583	15.9426	6.52909e-05	0.0123064
Sfrp1	-1.31661	5.1268	15.9479	6.51093e-05	0.0123064
Zfp36	-1.30228	6.03349	15.9159	6.62185e-05	0.0123549
Ddx60	-1.10606	5.91948	15.401	8.69411e-05	0.0155876
Mfap3l	-1.46095	4.01198	15.3635	8.86853e-05	0.0156557
Pim2	-1.65824	5.85878	15.2843	9.24814e-05	0.0162012
Ntf5	-1.77787	4.21526	15.2539	9.39812e-05	0.0163392
Fhdc1	-2.06594	4.54737	15.1299	0.000100359	0.0170158
Oasl2	-1.32954	6.84115	15.1237	0.000100694	0.0170158
9130208D14Rik	-1.28483	3.80116	15.0965	0.000102152	0.0171115
Unc45bos	-1.79223	3.81277	15.0383	0.00010535	0.0173933
Cdkn1a	-2.04069	4.15696	15.0027	0.000107356	0.017598
Cldn5	-1.84674	6.00975	14.8068	0.000119104	0.0192486
Lrrn1	-1.37912	3.53992	14.7543	0.000122467	0.0192991
Clic5	-1.63857	4.32348	14.6819	0.000127262	0.0195617
Ndrg2	-1.28096	5.70533	14.6889	0.000126788	0.0195617
Acat2	-1.27214	5.31459	14.6807	0.000127346	0.0195617
Gm17907	-2.01012	3.71389	14.6343	0.00013052	0.019706
Fkbp10	-1.64343	4.70885	14.558	0.000135913	0.0201516
Dhx58	-1.4009	5.53647	14.4157	0.000146579	0.0212901
Rsg1	-1.4762	3.68428	14.346	0.000152104	0.0215848
Gm8835	-1.57426	3.76955	14.3224	0.000154021	0.0216848
Wdr66	-1.94982	3.41297	14.1445	0.00016929	0.0226275
H2-Ab1	-1.56736	4.48178	14.1934	0.000164951	0.0226275
Mmp17	-1.32568	4.37405	14.2091	0.000163576	0.0226275
Unc13b	-1.24507	5.27609	14.1502	0.000168775	0.0226275
Fosb	-1.04513	6.29077	14.1697	0.000167035	0.0226275
Gm5431	-1.8944	3.34779	14.0498	0.000178031	0.0236164
Gm26797	-1.28052	3.76987	13.9686	0.000185886	0.0245166
Msmo1	-1.43901	6.33196	13.6753	0.000217296	0.0284956
Hist1h1c	-1.00837	6.19376	13.4647	0.000243096	0.0309934
Slc30a1	-1.25014	5.03699	13.159	0.000286139	0.0351155
0610005C13Rik	-1.64913	3.51771	13.0355	0.000305643	0.0371122
Arap2	-1.89287	4.33469	12.9553	0.000319023	0.0383313
Fam188b	-1.44937	5.27849	12.7234	0.000361101	0.041663
Pde9a	-1.279	5.09381	12.7113	0.000363456	0.041663
Junb	-1.08322	6.37086	12.662	0.000373156	0.0423938
D930048N14Rik	-1.6944	4.28651	12.6496	0.000375652	0.0424672
Fam57a	-1.12978	4.50296	12.5022	0.000406483	0.0456101
Map3k13	-1.24062	3.55955	12.4507	0.000417841	0.046325
Pkd1l3	-1.12195	3.60856	12.4506	0.000417851	0.046325
Gm20478	-1.993	3.36354	12.4291	0.000422688	0.0466359
Muc13	-1.05428	7.13793	12.3666	0.000437087	0.0477653
Phf11d	-2.86325	4.1187	12.3152	0.000449274	0.0483526
Rdh12	-1.87319	4.66299	12.3085	0.000450889	0.0483526
A930024N18Rik	-1.49461	3.60776	12.2639	0.000461804	0.0492927

## Sheet: UP LogFC>1, FDR <0.05
	logFC	logCPM	LR	PValue	FDR
Gale	2.36181	4.3363	21.3738	3.77892e-06	0.00125685
Nav3	1.12756	4.68263	20.9364	4.74788e-06	0.00151332
Gpr45	1.04766	4.35828	20.6427	5.53473e-06	0.00173995
Nfil3	1.62634	4.72868	19.1598	1.20218e-05	0.00340603
Cnksr1	1.1565	4.2753	18.4357	1.75733e-05	0.00463552
Ramp2	1.64043	5.86426	18.1128	2.08199e-05	0.00519344
Acy1	1.87655	5.14243	17.9362	2.28433e-05	0.00563689
Ttll1	1.23307	5.3554	17.6703	2.62698e-05	0.00624861
Aqp11	1.3697	4.4858	17.1758	3.40747e-05	0.00764305
Dlg2	1.0971	6.69207	16.9919	3.75405e-05	0.00816012
Il1rapl1	2.17069	3.45416	15.7421	7.25915e-05	0.0133272
Fhod1	1.16797	6.01906	15.4334	8.54657e-05	0.0154437
Fam198b	1.69028	3.69672	15.3758	8.81086e-05	0.0156557
Gm29124	1.10961	3.3257	15.233	9.50263e-05	0.0163967
Pde1c	1.122	5.10403	15.0423	0.000105129	0.0173933
Ehd2	1.13736	4.96373	14.9331	0.000111394	0.0181304
Retsat	1.74962	5.58377	14.5505	0.000136454	0.0201516
Pacsin1	1.00433	4.19168	14.5432	0.000136984	0.0201516
Dach2	1.45559	4.21559	14.3448	0.0001522	0.0215848
Syde2	1.40463	5.16508	14.1994	0.000164423	0.0226275
Oaf	1.2615	4.49607	13.6603	0.000219042	0.0285614
Tspan8	2.70313	3.74224	13.4948	0.000239223	0.0306699
Csrnp1	1.49987	4.78349	13.3733	0.000255229	0.0321305
Pcdhgb7	1.42717	4.04277	13.3355	0.000260423	0.0324807
Rcc1	1.69285	4.99476	13.0944	0.000296178	0.0361542
1700001P01Rik	2.01307	3.44849	12.7171	0.000362319	0.041663
RP23-195A18.3	1.7163	3.50506	12.7272	0.000360371	0.041663
Limch1	1.18714	4.15318	12.4186	0.000425072	0.0466745
Chn2	1.23138	4.66657	12.342	0.000442879	0.0480664
