# Supplementary material for: STAT1 is essential for HSC function and maintains MHCIIhi stem cells that resist myeloablation and neoplastic expansion
Source: Blood. 2022 Jul 16;140(14):1592–606. doi: 10.1182/blood.2021014009 (PMC7614316; doi:10.1182/blood.2021014009)
Supplement: Supplemental File 6 [file BLOOD_BLD-2021-014009-mmc6.xlsx]

## Sheet: GOpathway_CD74_hi vs lo_down
DOWN	logMeanExp	logFC	pvals	padj
GO_REGULATION_OF_NITRIC_OXIDE_MEDIATED_SIGNAL_TRANSDUCTION	0.499535	-0.735075	4.43e-06	0.00477762
GO_REGULATION_OF_GLUTAMINE_FAMILY_AMINO_ACID_METABOLIC_PROCESS	2.22113	-0.652731	9.43e-06	0.00872055
GO_STRESS_INDUCED_PREMATURE_SENESCENCE	2.67289	-0.666311	0.000130149	0.0773649
GO_URINARY_TRACT_SMOOTH_MUSCLE_CONTRACTION	0.30396	-0.603787	0.000136363	0.0773649
GO_DETERMINATION_OF_LIVER_LEFT_RIGHT_ASYMMETRY	0.736412	-0.791493	0.00103657	0.223095
GO_ODONTOBLAST_DIFFERENTIATION	-0.297435	-0.587486	0.0016227	0.256583
GO_TRNA_CATABOLIC_PROCESS	4.36086	-0.570913	0.0019565	0.256583
GO_REGULATION_OF_LONG_CHAIN_FATTY_ACID_IMPORT_INTO_CELL	2.73299	-0.633181	0.00200373	0.256583
GO_NEGATIVE_REGULATION_OF_FATTY_ACID_TRANSPORT	2.74534	-0.623623	0.00236913	0.256583
GO_REGULATION_OF_MITOTIC_CYTOKINESIS	2.11421	-0.613538	0.00237253	0.256583
GO_RENAL_RESPONSE_TO_BLOOD_FLOW_INVOLVED_IN_CIRCULATORY_RENIN_ANGIOTENSIN_REGULATION_OF_SYSTEMIC_ARTERIAL_BLOOD_PRESSURE	-0.0487097	-0.63372	0.00261921	0.256583
GO_GLUTATHIONE_CATABOLIC_PROCESS	-0.489202	-0.714422	0.00267072	0.256583
GO_POSITIVE_REGULATION_OF_METHYLATION_DEPENDENT_CHROMATIN_SILENCING	5.28689	-0.541391	0.00289005	0.256583
GO_MEIOTIC_CELL_CYCLE_PHASE_TRANSITION	-0.0567253	-0.52431	0.00297064	0.256583
GO_NUCLEAR_NCRNA_SURVEILLANCE	5.10627	-0.603318	0.00308748	0.256583
GO_CELLULAR_RESPONSE_TO_CISPLATIN	2.09222	-0.720145	0.00346568	0.256583
GO_POLYADENYLATION_DEPENDENT_SNORNA_3_END_PROCESSING	4.5451	-0.557211	0.00357362	0.256583
GO_WOUND_HEALING_INVOLVED_IN_INFLAMMATORY_RESPONSE	1.13451	-0.555022	0.00384572	0.256583
GO_POLYADENYLATION_DEPENDENT_RNA_CATABOLIC_PROCESS	4.98428	-0.539129	0.0040843	0.256583
GO_U4_SNRNA_3_END_PROCESSING	4.83195	-0.576684	0.00408908	0.256583
GO_APOPTOTIC_PROCESS_IN_BONE_MARROW_CELL	0.206338	-0.704561	0.00410396	0.256583
GO_PYRIMIDINE_DEOXYRIBONUCLEOSIDE_TRIPHOSPHATE_METABOLIC_PROCESS	5.03816	-0.556307	0.00512592	0.256583
GO_MRNA_3_SPLICE_SITE_RECOGNITION	5.84035	-0.51432	0.00579151	0.256583
GO_NEGATIVE_REGULATION_OF_DEFENSE_RESPONSE_TO_BACTERIUM	0.964091	-0.62655	0.0064629	0.256583
GO_NEGATIVE_REGULATION_OF_MEGAKARYOCYTE_DIFFERENTIATION	3.66578	-0.620166	0.00676094	0.256583
GO_CARDIAC_VASCULAR_SMOOTH_MUSCLE_CELL_DIFFERENTIATION	-0.131478	-0.511362	0.00722883	0.256583
GO_PYRIMIDINE_DEOXYRIBONUCLEOSIDE_MONOPHOSPHATE_BIOSYNTHETIC_PROCESS	5.20157	-0.592164	0.0085487	0.256583
GO_SELENIUM_COMPOUND_METABOLIC_PROCESS	2.55136	-0.561285	0.0125748	0.262832
GO_REGULATION_OF_EATING_BEHAVIOR	-0.484419	-0.526299	0.0302107	0.313884
GO_RESPONSE_TO_DIACYL_BACTERIAL_LIPOPEPTIDE	0.067596	-0.60898	0.0856063	0.413402
GO_N_ACYLPHOSPHATIDYLETHANOLAMINE_METABOLIC_PROCESS	3.46851	-0.80171	0.0948001	0.423759

## Sheet: GOpathway_CD74_hi vs lo_up
UP	logMeanExp	logFC	pvals	padj
GO_POSITIVE_REGULATION_OF_TYPE_2_IMMUNE_RESPONSE	1.01605	0.72128	2.51e-13	1.63e-09
GO_MHC_PROTEIN_COMPLEX_ASSEMBLY	6.85264	0.904787	0.00194727	0.256583
GO_ANTIGEN_PROCESSING_AND_PRESENTATION_OF_EXOGENOUS_PEPTIDE_ANTIGEN_VIA_MHC_CLASS_I_TAP_INDEPENDENT	5.68135	1.13592	0.0200759	0.297217
GO_NEGATIVE_REGULATION_OF_DENDRITIC_CELL_APOPTOTIC_PROCESS	0.511235	0.731607	0.0282978	0.313225
GO_NEGATIVE_REGULATION_OF_MACROPHAGE_APOPTOTIC_PROCESS	0.694657	0.50354	0.0300089	0.313884
GO_NECROPTOTIC_SIGNALING_PATHWAY	0.017242	0.681327	0.0415887	0.328464
GO_NUCLEOBASE_CATABOLIC_PROCESS	0.435711	0.507846	0.0510988	0.349905
GO_REGULATION_OF_INWARD_RECTIFIER_POTASSIUM_CHANNEL_ACTIVITY	-0.981704	0.832399	0.0782789	0.402018
GO_ANTIGEN_PROCESSING_AND_PRESENTATION_OF_PEPTIDE_ANTIGEN_VIA_MHC_CLASS_IB	1.72578	0.503617	0.123097	0.455114
